# Supplementary material for: Development and characterization of genomic resources for a non-model marine teleost, the red snapper (Lutjanus campechanus, Lutjanidae): Construction of a high-density linkage map, anchoring of genome contigs and comparative genomic analysis
Source: PLoS One. 2020 Apr 29;15(4):e0232402. doi: 10.1371/journal.pone.0232402 (PMC7190162; doi:10.1371/journal.pone.0232402)
Supplement: S1 Table — (XLSX) [file pone.0232402.s001.xlsx]

## Sheet: Additional Table 1
Additional Table 1: Characteristics of microsatellite multiplex assays.
Multiplex ID	Locus	Quantity (pmol)	Fluorescent Label	Allele Size Range	Thermal Cycling Protocol
Mix 1	RS64	2.85	HEX	112-162	56° 30sec
	RS117	2.55	6-FAM	106-124	54° 30sec
	RS182	2.65	HEX	201-265	52° 30sec
Mix 2	RS221	2.5	6-FAM	146-166	60° 30sec
	RS246	2.6	HEX	223-275
	RS300	3	6-FAM	267-301
Mix 3	RS217	2.7	6-FAM	225-271	62° 30sec
	RS258	2.65	HEX	276-324	58° 30sec
	RS271	2.6	HEX	165-221	54° 30sec
Mix 4	RS268	2.8	6-FAM	297-335	52° 30sec
	RS315	2.45	6-FAM	180-216
	RS391	2.6	HEX	213-269
Mix 5	RS222	2.45	6-FAM	168-212	62° 30sec
	RS344	2.6	HEX	142-196
	RS376	2.6	HEX	220-264
Mix 6	RS339	2.55	6-FAM	141-187	62° 30sec
	RS350	2.45	NED	193-241
	RS346	2.8	HEX	204-232
	RS387	2.45	6-FAM	228-242
Mix 7	RS72	2.4	HEX	234-258	62° 30sec
	RS213	2.55	HEX	166-216
	RS399	2.5	6-FAM	129-167
Mix 8	RS342	2.55	HEX	176-212	60° 30sec
	RS398	2.35	6-FAM	191-237
Mix 9	RS227	2.45	6-FAM	201-233	56° 30sec
	RS235	2.8	HEX	276-324
	RS381	2.65	6-FAM	146-184
Mix 10	RS336	2.6	HEX	152-182	62° 30sec
	RS349	2.35	HEX	207-265
Mix 11	RS312	2.55	6-FAM	217-261	58° 30sec
	RS351	2.45	6-FAM	90-142
	RS373	2.55	HEX	248-290
	RS375	2.55	HEX	159-199
Mix 12	RS299	2.7	HEX	188-232	60° 30sec
	RS383	2.4	6-FAM	159-223	56° 30sec
					52° 30sec
Mix 13	RS239	2.9	HEX	138-190	52° 30sec
	RS248	2.8	HEX	100-148
	RS317	2.6	6-FAM	217-275
	RS321	2.5	6-FAM	172-198
Mix 14	RS229	2	HEX	132-154	58° 30sec
	RS230	2.65	HEX	226-242
	RS298	2.65	6-FAM	207-253
	RS319	2.4	6-FAM	103-145
Mix 15	RS106	2.6	HEX	267-313	60° 30sec
	RS139	2.75	HEX	177-217	56° 30sec
	RS224	2.6	6-FAM	230-250	52° 30sec
	RS316	2.45	6-FAM	130-182
Mix 16	RS343	2.7	HEX	169-207	54° 30sec
	RS365	2.5	6-FAM	135-183
	RS367	2.4	6-FAM	201-219
	RS389	2.65	HEX	274-310
Mix 17	RS38	2.5	HEX	160-236	62° 30sec
	RS206	2.5	6-FAM	272-322	60° 30sec
	RS212	2.5	6-FAM	135-171	58° 30sec
	RS301	2.5	HEX	98-160
Mix 18	RS63	2.5	HEX	111-173	56° 30sec
	RS240	2.5	NED	187-279	54° 30sec
	RS382	2.5	6-FAM	226-258	52° 30sec
	RS393	2.5	6-FAM	280-310
Mix 19	RS272	2.5	HEX	187-205	56° 30sec
	RS394	2.5	6-FAM	140-170	54° 30sec
	RS396	2.5	HEX	209-255	52° 30sec
Mix 20	RS209	2.5	HEX	155-191	60° 30sec
	RS323	2.5	6-FAM	112-170	56° 30sec
	RS358	2.5	NED	189-227	52° 30sec
	RS378	2.5	6-FAM	297-379
Mix 21	RS243	2.5	HEX	221-247	62° 30sec
	RS255	2.5	HEX	120-200	58° 30sec
	RS314	2.5	6-FAM	192-232	54° 30sec
Mix 22	RS236	2.5	HEX	138-190	62° 30sec
	RS311	2.4	6-FAM	222-276	60° 30sec
	RS380	2.5	HEX	268-322	58° 30sec
Mix 23	LCA43	2.7	6-FAM	162-192	56° 30sec
	LCA20	2	6-FAM	203-223	53° 30sec
	PRS55	1.6	HEX	180-208	50° 30sec
	PRS248	1	NED	212-260
	PRS260	0.8	6-FAM	111-129
Mix 24	LCA64	3.12	HEX	151-181	54° 30sec
	PRS137	2.6	6-FAM	155-185	52° 30sec
	PRS221	2.2	HEX	220-266	50° 30sec
	PRS275	2.4	6-FAM	133-150
	PRS282	3.3	HEX	113-143
	PRS328	1.4	6-FAM	196-214
Mix 25*	LCA22	1.5	6-FAM	228-258	56°-50.5°
	LCA91	2	6-FAM	130-144	50°
	LCA107	2.2	HEX	96-120
	PRS333	1.4	HEX	156-157
*Mix 25 follows the 'Touchdown I' thermal protocol described by Renshaw et al.23
23. Renshaw, M. A., Saillant, E., Bradfield, S. C., and Gold, J. R. 2006, Microsatellite multiplex panels for genetic studies of three species of marine fishes: red drum (Sciaenops ocellatus), red snapper (Lutjanus campechanus), and cobia (Rachycentron canadum). Aquaculture, 253, 731–5.
