# Supplementary material for: Development and characterization of genomic resources for a non-model marine teleost, the red snapper (Lutjanus campechanus, Lutjanidae): Construction of a high-density linkage map, anchoring of genome contigs and comparative genomic analysis
Source: PLoS One. 2020 Apr 29;15(4):e0232402. doi: 10.1371/journal.pone.0232402 (PMC7190162; doi:10.1371/journal.pone.0232402)
Supplement: S2 Table — (XLSX) [file pone.0232402.s002.xlsx]

## Sheet: Additional Table 2
Additional Table 2: Results of genome sequencing and quality filtering
	Illumina sequencing	P-454 3kb library	P-454 20kb library
Number of raw reads	166174045	865218	738422
Mean read length pre trimming	100	287	278.99
Total length pre trimming	16617404500	241395212	167082176
Read coverage pre trimming*	29.7536	0.21611	0.149581
Number of filtered reads	143177305	388654	305713
Mean read length post trimming	99.5149	210.225	139.595
Total length post trimming	28496542396	163409553	85352114
Read coverage post trimming*	25.5117	0.146293	0.0764119
* Assuming an estimated genome size of 1.117 Gb (see manuscript)
