# Supplementary material for: Development and characterization of genomic resources for a non-model marine teleost, the red snapper (Lutjanus campechanus, Lutjanidae): Construction of a high-density linkage map, anchoring of genome contigs and comparative genomic analysis
Source: PLoS One. 2020 Apr 29;15(4):e0232402. doi: 10.1371/journal.pone.0232402 (PMC7190162; doi:10.1371/journal.pone.0232402)
Supplement: S3 Table — (XLSX) [file pone.0232402.s003.xlsx]

## Sheet: Additional Table 3
Additional Table 3: Details of the sex-averaged and sex-specific red snapper linkage maps, including marker ID, linkage group and genetic position in cM.
				Mapping Position (cM)
Contig #	position	Linkage Group	Marker ID	Sex-Averaged		Marker ID	Male	Female
SSR			10089	0		10089	0	0
ctg7180015130246	1824	1	5225	0.861		5225	0	1.38
ctg7180015097462	3932	1	1249	0.862		1249	0.19	1.38
ctg7180015141835	2182	1	7203	0.941		7203	0.19	1.38
ctg7180015145655	2701	1	8044	0.971		8044	0.789	1.38
ctg7180015143597	3784	1	7556	1.05		7556	0.789	1.38
ctg7180015084661	304	1	373	1.13		373	0.789	1.38
ctg7180015092505	3417	1	871	1.452		871	1.65	1.38
ctg7180015110520	3593	1	2549	1.46		2549	1.701	1.38
ctg7180015141835	10065	1	7204	1.92		7204	3.441	1.38
ctg7180015140409	6395	1	6957	2.863		6957	7.635	1.38
ctg7180015138371	7516	1	6636	3.264		6636	7.635	1.38
ctg7180015143702	11855	1	7566	5.319		7566	11.804	1.38
ctg7180015084661	429	1	374	6.659		374	15.24	1.38
ctg7180015142664	20177	1	7386	6.667		7386	15.24	1.38
ctg7180015086184	2634	1	482	6.68		482	15.298	1.38
ctg7180015110943	3232	1	2582	7.35		2582	15.298	1.38
ctg7180015147576	7080	1	8528	10.139		8528	23.485	1.38
ctg7180015124698	483	1	4360	10.174		4360	23.635	1.38
SSR		1	10115			10115	27.468	1.38
ctg7180015151724	14984	1	9584	12.064		9584	27.469	1.381
ctg7180015151724	14827	1	9583	12.065		9583	27.469	1.794
ctg7180015120033	16450	1	3716	14.276		3716	31.019	1.794
ctg7180015120033	16436	1	3715	14.276		3715	31.019	1.794
ctg7180015120033	16348	1	3714	14.495		3714	31.181	2.173
ctg7180015126636	2821	1	4649	14.555		4649	31.345	2.173
ctg7180015120033	20630	1	3717	14.617		3717	31.527	2.173
ctg7180015145491	9248	1	8015	14.617		8015	31.53	2.173
ctg7180015120033	20658	1	3719	14.617		3719	31.534	2.173
ctg7180015120033	20645	1	3718	14.617		3718	31.534	2.173
ctg7180015145140	9887	1	7914	14.62		7914	31.613	2.173
ctg7180015146503	16226	1	8256	16.82		8256	34.975	3.282
ctg7180015137669	10867	1	6506	16.837		6506	35.021	3.282
ctg7180015146503	16379	1	8257	17.131		8257	35.057	3.282
ctg7180015147362	6500	1	8487	17.701		8487	35.057	4.274
ctg7180015143870	17858	1	7596	19.511		7596	35.057	6.369
ctg7180015147816	1021	1	8596	19.533		8596	37.159	6.369
ctg7180015147816	898	1	8595	19.533		8595	37.159	6.369
ctg7180015080368	1645	1	107	19.533		107	37.159	6.369
ctg7180015125393	14139	1	4422	19.533		4422	37.159	6.369
ctg7180015125393	14151	1	4423	19.533		4423	37.159	6.369
ctg7180015125393	14130	1	4421	19.533		4421	37.159	6.369
ctg7180015125392	11068	1	4420	19.533		4420	37.159	6.369
ctg7180015113450	635	1	2825	19.533		2825	37.159	6.369
ctg7180015136593	830	1	6291	19.533		6291	37.159	6.369
ctg7180015118665	266	1	3500	19.533		3500	37.159	6.369
ctg7180015100970	12585	1	1575	19.533		1575	37.159	6.369
ctg7180015113450	625	1	2824	19.533		2824	37.159	6.369
ctg7180015125393	14363	1	4424	19.533		4424	37.159	6.369
ctg7180015100970	12456	1	1574	19.533		1574	37.159	6.369
ctg7180015121404	6790	1	3920	19.533		3920	37.159	6.369
ctg7180015136593	644	1	6289	19.533		6289	37.159	6.369
ctg7180015146948	22041	1	8381	20.932		8381	38.108	8.216
ctg7180015146948	22031	1	8380	20.932		8380	38.108	8.216
ctg7180015102240	14635	1	1736	21.596		1736	38.108	10.042
ctg7180015139005	10065	1	6727	22.228		6727	38.554	10.094
ctg7180015142446	541	1	7339	22.234		7339	39.054	10.094
ctg7180015111322	18216	1	2619	22.234		2619	39.055	10.094
ctg7180015138672	7025	1	6685	22.234		6685	39.055	10.094
ctg7180015118781	7745	1	3508	22.505		3508	39.055	10.633
ctg7180015151526	2084	1	9531	22.505		9531	39.055	10.633
ctg7180015147207	27297	1	8460	22.505		8460	39.055	10.633
ctg7180015151758	45982	1	9606	22.505		9606	39.055	10.633
ctg7180015138672	7049	1	6686	22.505		6686	39.055	10.633
ctg7180015125876	1134	1	4515	22.505		4515	39.055	10.633
ctg7180015146948	22269	1	8382	22.505		8382	39.055	10.633
ctg7180015102240	14679	1	1737	22.505		1737	39.055	10.633
ctg7180015137632	18257	1	6497	22.803		6497	39.653	10.633
ctg7180015146546	7489	1	8267	23.395		8267	40.251	10.782
ctg7180015099515	218	1	1448	23.396		1448	40.251	10.925
ctg7180015142446	533	1	7338	23.397		7338	40.251	11.065
ctg7180015140235	6989	1	6930	23.399		6930	40.251	11.205
ctg7180015140235	6696	1	6929	23.399		6929	40.251	11.205
ctg7180015147007	5005	1	8398	23.697		8398	40.251	11.777
ctg7180015150139	27904	1	9102	23.971		9102	40.251	12.347
ctg7180015146546	7649	1	8273	23.986		8273	40.251	12.348
ctg7180015145735	8039	1	8066	23.986		8066	40.251	12.348
ctg7180015133315	4844	1	5761	23.986		5761	40.251	12.348
ctg7180015151758	45964	1	9605	23.986		9605	40.251	12.348
ctg7180015150139	27930	1	9103	23.986		9103	40.251	12.348
ctg7180015111322	17995	1	2617	24.023		2617	40.251	12.503
ctg7180015111322	18186	1	2618	24.053		2618	40.251	12.608
ctg7180015111322	39489	1	2621	24.071		2621	40.251	12.608
ctg7180015114228	7190	1	2876	24.183		2876	40.251	12.706
ctg7180015153269	541	1	10008	24.183		10008	40.251	12.706
ctg7180015153269	534	1	10007	24.183		10007	40.251	12.706
ctg7180015153269	593	1	10009	24.183		10009	40.251	12.706
ctg7180015150139	12603	1	9101	24.183		9101	40.251	12.706
ctg7180015146546	7558	1	8271	24.183		8271	40.251	12.706
ctg7180015146546	7538	1	8270	24.183		8270	40.251	12.706
ctg7180015146546	7642	1	8272	24.183		8272	40.251	12.706
ctg7180015134125	828	1	5878	24.183		5878	40.251	12.706
ctg7180015146546	7497	1	8268	24.183		8268	40.251	12.706
ctg7180015089773	1214	1	717	24.656		717	41.516	12.706
ctg7180015099515	388	1	1451	24.656		1451	41.516	12.706
ctg7180015099515	364	1	1450	24.656		1450	41.516	12.706
ctg7180015099515	407	1	1452	24.656		1452	41.516	12.706
ctg7180015099515	331	1	1449	24.656		1449	41.516	12.706
ctg7180015151758	33855	1	9604	24.656		9604	41.516	12.706
ctg7180015120550	12602	1	3782	24.656		3782	41.516	12.706
ctg7180015089773	1345	1	718	24.656		718	41.516	12.706
ctg7180015104829	8776	1	2023	25.726		2023	42.151	14.252
ctg7180015104829	8947	1	2024	25.726		2024	42.151	14.252
ctg7180015117383	3278	1	3353	26.435		3353	42.82	14.344
ctg7180015145735	6054	1	8065	26.442		8065	42.82	14.441
ctg7180015149519	3837	1	8971	26.442		8971	42.82	14.441
ctg7180015117383	10892	1	3355	26.522		3355	42.821	15.168
ctg7180015138110	7902	1	6592	27.064		6592	44.195	15.17
ctg7180015140799	2195	1	7012	27.595		7012	45.402	15.171
ctg7180015109603	5513	1	2441	28.19		2441	45.505	15.582
ctg7180015142100	16393	1	7275	28.19		7275	45.518	15.582
ctg7180015142100	16402	1	7276	28.19		7276	45.518	15.582
ctg7180015142100	16363	1	7274	28.19		7274	45.518	15.582
ctg7180015152699	5172	1	9916	28.191		9916	45.528	15.582
ctg7180015152699	5256	1	9917	28.191		9917	45.539	15.582
ctg7180015109603	4870	1	2439	28.191		2439	45.613	15.582
ctg7180015138110	7891	1	6591	28.191		6591	45.688	15.582
ctg7180015142100	16482	1	7278	28.191		7278	45.762	15.582
ctg7180015145976	10450	1	8139	28.192		8139	45.824	15.582
ctg7180015148801	11488	1	8778	28.192		8778	45.892	15.582
ctg7180015123765	10121	1	4225	28.192		4225	45.892	15.582
ctg7180015142100	16452	1	7277	28.21		7277	45.957	15.583
ctg7180015145976	10482	1	8140	28.213		8140	45.957	15.583
ctg7180015104829	10812	1	2025	29.009		2025	46.042	16.538
ctg7180015140799	2100	1	7010	29.009		7010	46.155	16.538
ctg7180015140799	2092	1	7009	29.009		7009	46.155	16.538
ctg7180015140986	1327	1	7048	29.015		7048	46.155	16.538
ctg7180015152429	11764	1	9842	29.81		9842	47.478	17.016
ctg7180015141233	3881	1	7086	29.81		7086	47.478	17.016
ctg7180015127210	6881	1	4700	29.81		4700	47.478	17.016
ctg7180015123765	9909	1	4222	29.81		4222	47.478	17.016
ctg7180015139635	3852	1	6834	29.81		6834	47.478	17.016
ctg7180015150857	46825	1	9338	29.81		9338	47.478	17.016
ctg7180015127210	6944	1	4701	29.81		4701	47.478	17.016
SSR		1	10097	29.81		10097	47.478	17.016
ctg7180015123765	9915	1	4223	29.81		4223	47.478	17.016
ctg7180015147093	7141	1	8435	29.81		8435	47.478	17.016
ctg7180015117383	10701	1	3354	29.81		3354	47.478	17.016
ctg7180015123765	9947	1	4224	29.81		4224	47.478	17.016
ctg7180015128438	1575	1	4867	29.81		4867	47.478	17.016
SSR			10067	29.81		10067	47.478	17.016
ctg7180015129086	8085	1	4972	30.393		4972	48.921	17.016
ctg7180015149519	23918	1	8973	30.393		8973	48.921	17.016
ctg7180015149519	23897	1	8972	30.393		8972	48.921	17.016
ctg7180015129086	7988	1	4971	30.393		4971	48.921	17.016
ctg7180015141628	1801	1	7144	30.684		7144	48.921	17.733
ctg7180015145976	12644	1	8141	30.684		8141	48.921	17.733
ctg7180015148801	18315	1	8780	30.684		8780	48.921	17.733
ctg7180015148801	18306	1	8779	30.684		8779	48.921	17.733
ctg7180015141413	4883	1	7101	30.684		7101	48.921	17.734
ctg7180015130087	6268	1	5182	30.684		5182	48.921	17.734
ctg7180015140430	6579	1	6960	30.685		6960	48.921	17.734
ctg7180015141995	9986	1	7247	30.685		7247	48.921	17.734
ctg7180015140430	6700	1	6963	32.429		6963	48.921	20.933
ctg7180015140430	6583	1	6961	32.429		6961	48.921	20.933
ctg7180015118848	10747	1	3524	32.429		3524	48.921	20.933
ctg7180015139910	17439	1	6879	32.429		6879	48.921	20.933
ctg7180015085692	37870	1	431	32.429		431	48.921	20.934
ctg7180015142130	1465	1	7283	32.429		7283	48.921	20.934
ctg7180015141628	1796	1	7143	32.429		7143	48.921	20.934
ctg7180015141628	1777	1	7142	32.429		7142	48.921	20.934
ctg7180015137349	7590	1	6434	32.429		6434	48.921	20.934
ctg7180015140430	6748	1	6964	32.429		6964	48.921	20.934
ctg7180015150061	5117	1	9076	32.429		9076	48.921	20.934
ctg7180015080175	25627	1	101	32.429		101	48.921	20.934
ctg7180015121242	10828	1	3896	32.429		3896	48.921	20.934
ctg7180015141628	1819	1	7145	32.429		7145	48.921	20.934
ctg7180015139910	17472	1	6881	32.429		6881	48.921	20.934
ctg7180015111883	302	1	2681	32.925		2681	48.921	21.726
ctg7180015110236	2928	1	2519	32.925		2519	48.921	21.726
ctg7180015086074	23863	1	466	32.926		466	48.921	21.726
ctg7180015143048	2305	1	7485	33.119		7485	49.324	21.726
ctg7180015131634	23867	1	5456	33.222		5456	49.324	21.726
ctg7180015131634	23877	1	5457	33.422		5457	49.731	21.726
ctg7180015111508	8820	1	2641	33.422		2641	49.731	21.726
ctg7180015114789	18466	1	2926	33.422		2926	49.731	21.726
ctg7180015111508	8782	1	2640	33.422		2640	49.731	21.726
ctg7180015144291	3985	1	7675	33.422		7675	49.731	21.726
ctg7180015092915	7095	1	902	33.422		902	49.731	21.726
ctg7180015096027	3110	1	1106	33.422		1106	49.731	21.726
ctg7180015086754	6115	1	523	33.445		523	49.731	21.726
ctg7180015145299	3547	1	7953	34.525		7953	50.135	21.726
ctg7180015095410	10377	1	1056	34.59		1056	50.135	23.6
ctg7180015122350	2519	1	4041	34.882		4041	50.135	24.23
ctg7180015101645	7534	1	1679	34.882		1679	50.135	24.23
ctg7180015152558	10342	1	9871	34.882		9871	50.135	24.23
ctg7180015127546	59583	1	4746	34.882		4746	50.135	24.23
ctg7180015109821	28790	1	2461	34.882		2461	50.135	24.23
ctg7180015143410	12196	1	7529	34.882		7529	50.135	24.23
ctg7180015118556	20074	1	3491	34.882		3491	50.135	24.23
ctg7180015105818	14959	1	2131	34.882		2131	50.135	24.23
ctg7180015148149	13832	1	8684	34.882		8684	50.135	24.31
ctg7180015151652	12980	1	9558	34.882		9558	50.135	24.391
ctg7180015127545	5513	1	4743	34.883		4743	50.135	24.479
ctg7180015140815	37352	1	7014	35.346		7014	50.642	24.61
ctg7180015096267	20038	1	1121	35.346		1121	50.642	24.61
ctg7180015115654	610	1	3079	35.346		3079	50.642	24.61
ctg7180015100992	39191	1	1579	35.346		1579	50.642	24.61
ctg7180015150741	24995	1	9292	35.346		9292	50.642	24.61
ctg7180015116783	5870	1	3270	35.346		3270	50.642	24.61
ctg7180015140815	37208	1	7013	35.346		7013	50.642	24.61
ctg7180015086880	33818	1	530	35.346		530	50.642	24.61
ctg7180015098460	25263	1	1344	35.346		1344	50.642	24.61
ctg7180015098460	25306	1	1345	35.346		1345	50.642	24.61
ctg7180015096267	20194	1	1122	35.346		1122	50.642	24.61
ctg7180015096267	20222	1	1123	35.346		1123	50.642	24.61
ctg7180015115654	1312	1	3081	35.346		3081	50.642	24.61
ctg7180015092199	9655	1	851	35.467		851	50.865	24.61
ctg7180015082819	5497	1	270	35.515		270	50.865	24.61
ctg7180015149678	18681	1	8993	35.625		8993	51.15	24.61
ctg7180015092915	7355	1	903	35.625		903	51.15	24.61
ctg7180015097564	16322	1	1264	35.768		1264	51.15	24.61
ctg7180015144970	15976	1	7873	36.182		7873	52.164	24.61
ctg7180015102686	9131	1	1788	36.182		1788	52.164	24.61
ctg7180015106313	10575	1	2176	36.182		2176	52.164	24.61
ctg7180015148957	4835	1	8822	36.182		8822	52.164	24.61
ctg7180015129744	5454	1	5133	36.397		5133	52.164	25.212
ctg7180015096227	12345	1	1118	36.397		1118	52.164	25.212
ctg7180015130889	4134	1	5331	36.406		5331	52.164	25.349
ctg7180015127601	8497	1	4753	36.416		4753	52.164	25.5
ctg7180015110129	6781	1	2488	36.664		2488	52.164	25.811
ctg7180015126178	6962	1	4574	36.664		4574	52.164	25.811
ctg7180015110129	6858	1	2490	36.664		2490	52.164	25.811
ctg7180015110129	6849	1	2489	36.664		2489	52.164	25.811
ctg7180015150092	2131	1	9083	36.664		9083	52.164	25.811
ctg7180015139980	2115	1	6891	36.664		6891	52.164	25.811
ctg7180015139980	2126	1	6892	36.664		6892	52.164	25.811
ctg7180015110129	6657	1	2487	36.664		2487	52.164	25.811
ctg7180015134892	2024	1	5988	36.937		5988	52.164	26.404
ctg7180015134892	2009	1	5987	36.937		5987	52.164	26.404
ctg7180015095172	4059	1	1038	36.937		1038	52.164	26.404
ctg7180015086205	50799	1	485	36.937		485	52.164	26.404
ctg7180015086205	50936	1	486	36.937		486	52.164	26.404
ctg7180015150193	7149	1	9114	36.937		9114	52.164	26.404
ctg7180015086205	12300	1	484	36.937		484	52.164	26.404
ctg7180015119404	1817	1	3618	36.937		3618	52.164	26.404
ctg7180015115007	1103	1	2952	36.937		2952	52.164	26.404
ctg7180015115654	341	1	3076	36.937		3076	52.164	26.404
ctg7180015094300	24634	1	961	36.937		961	52.164	26.404
ctg7180015150650	5357	1	9263	36.937		9263	52.164	26.404
ctg7180015115654	618	1	3080	36.937		3080	52.164	26.404
ctg7180015115654	588	1	3078	36.937		3078	52.164	26.404
ctg7180015084255	2373	1	352	36.937		352	52.164	26.404
ctg7180015115713	2636	1	3097	36.937		3097	52.164	26.404
ctg7180015115713	2546	1	3096	36.937		3096	52.164	26.404
ctg7180015101320	16758	1	1630	36.937		1630	52.164	26.404
ctg7180015101320	16779	1	1631	36.937		1631	52.164	26.404
ctg7180015097270	19285	1	1232	36.937		1232	52.164	26.404
ctg7180015128350	7724	1	4860	36.937		4860	52.164	26.404
ctg7180015128350	7712	1	4859	36.937		4859	52.164	26.404
ctg7180015086205	12294	1	483	36.937		483	52.164	26.404
ctg7180015152595	19336	1	9875	36.937		9875	52.164	26.404
ctg7180015148382	298	1	8717	36.937		8717	52.164	26.404
ctg7180015097270	28569	1	1234	36.937		1234	52.164	26.404
ctg7180015091531	532	1	828	36.937		828	52.164	26.404
ctg7180015124946	289	1	4376	36.937		4376	52.164	26.404
ctg7180015150639	26572	1	9260	36.937		9260	52.164	26.404
ctg7180015141982	1371	1	7243	36.937		7243	52.164	26.404
ctg7180015131283	12609	1	5401	36.937		5401	52.164	26.404
ctg7180015097270	18103	1	1231	36.937		1231	52.164	26.404
ctg7180015152634	2210	1	9889	36.937		9889	52.164	26.404
ctg7180015129053	722	1	4967	36.937		4967	52.164	26.404
ctg7180015139980	2296	1	6893	36.937		6893	52.164	26.404
ctg7180015129375	2440	1	5039	36.937		5039	52.164	26.404
ctg7180015143004	3284	1	7468	36.937		7468	52.164	26.404
ctg7180015088877	2451	1	661	36.937		661	52.164	26.404
ctg7180015114870	5165	1	2939	37.019		2939	52.164	26.563
ctg7180015114870	5017	1	2938	37.019		2938	52.164	26.563
ctg7180015129053	667	1	4965	37.056		4965	52.164	26.667
ctg7180015097270	28518	1	1233	37.117		1233	52.164	26.765
ctg7180015095172	4061	1	1039	37.117		1039	52.164	26.765
ctg7180015080335	24264	1	106	37.117		106	52.164	26.765
ctg7180015147174	14561	1	8448	37.117		8448	52.164	26.765
ctg7180015147174	14566	1	8449	37.117		8449	52.164	26.765
ctg7180015095410	10355	1	1055	37.117		1055	52.164	26.765
ctg7180015150669	15460	1	9272	37.117		9272	52.164	26.765
ctg7180015092915	4966	1	901	37.117		901	52.164	26.765
ctg7180015110152	17533	1	2504	37.117		2504	52.164	26.765
ctg7180015150639	26339	1	9259	37.226		9259	52.164	27.036
SSR		1	10112	37.296		10112	52.164	27.125
ctg7180015102508	3058	1	1774	37.296		1774	52.164	27.125
ctg7180015148149	857	1	8683	37.296		8683	52.164	27.125
ctg7180015109958	25676	1	2476	37.296		2476	52.164	27.125
ctg7180015109958	25650	1	2475	37.296		2475	52.164	27.125
ctg7180015111073	2639	1	2597	37.296		2597	52.164	27.125
ctg7180015103703	3951	1	1899	37.296		1899	52.164	27.125
ctg7180015111073	2520	1	2596	37.296		2596	52.164	27.125
ctg7180015115654	508	1	3077	37.296		3077	52.164	27.125
ctg7180015110938	43553	1	2580	37.296		2580	52.164	27.125
ctg7180015110938	43567	1	2581	37.296		2581	52.164	27.125
ctg7180015115668	11335	1	3087	38.354		3087	52.164	29.275
ctg7180015116835	2509	1	3276	38.354		3276	52.164	29.275
ctg7180015096453	4483	1	1155	38.354		1155	52.164	29.275
ctg7180015150391	5205	1	9170	38.354		9170	52.164	29.275
ctg7180015141713	12277	1	7170	38.354		7170	52.164	29.275
ctg7180015119026	3275	1	3563	38.354		3563	52.164	29.275
ctg7180015110097	4709	1	2486	38.354		2486	52.164	29.275
ctg7180015128897	5389	1	4952	38.354		4952	52.164	29.275
ctg7180015096453	4494	1	1156	38.354		1156	52.164	29.275
ctg7180015102509	23997	1	1776	38.354		1776	52.164	29.275
ctg7180015102509	23993	1	1775	38.354		1775	52.164	29.275
ctg7180015115034	4148	1	2954	38.354		2954	52.164	29.275
ctg7180015129416	1426	1	5050	38.354		5050	52.164	29.275
ctg7180015139800	7418	1	6860	38.354		6860	52.164	29.275
ctg7180015150591	22632	1	9238	39.093		9238	52.164	30.761
ctg7180015114059	20022	1	2861	39.093		2861	52.164	30.761
ctg7180015130161	7718	1	5208	39.093		5208	52.164	30.761
ctg7180015115668	11389	1	3088	39.093		3088	52.164	30.761
ctg7180015121676	6271	1	3956	39.093		3956	52.164	30.761
ctg7180015150391	5086	1	9167	39.988		9167	52.164	32.576
ctg7180015150391	5101	1	9168	39.995		9168	52.164	32.587
ctg7180015150391	5111	1	9169	39.995		9169	52.164	32.587
ctg7180015150665	26756	1	9270	40.574		9270	52.164	33.758
ctg7180015128897	5223	1	4951	40.574		4951	52.164	33.758
ctg7180015150665	26521	1	9269	40.574		9269	52.164	33.758
ctg7180015093827	12161	1	941	40.575		941	52.164	33.759
ctg7180015115668	13477	1	3090	40.575		3090	52.164	33.759
ctg7180015118577	6288	1	3494	40.575		3494	52.164	33.759
ctg7180015118577	6143	1	3493	40.575		3493	52.164	33.759
ctg7180015113072	9826	1	2778	41.319		2778	52.164	35.262
ctg7180015115776	1667	1	3108	41.321		3108	52.164	35.269
ctg7180015115776	1578	1	3107	41.321		3107	52.164	35.269
ctg7180015080327	9890	1	104	42.671		104	52.164	38.029
ctg7180015123359	556	1	4161	42.798		4161	52.164	38.029
ctg7180015126074	2378	1	4553	43.13		4553	52.164	38.95
ctg7180015129065	20179	1	4970	43.13		4970	52.164	38.951
ctg7180015129065	13975	1	4969	43.131		4969	52.164	38.952
ctg7180015132245	4698	1	5577	43.305		5577	52.164	38.952
ctg7180015128811	8008	1	4925	43.646		4925	52.164	39.984
ctg7180015128811	8009	1	4926	43.646		4926	52.164	39.984
ctg7180015129056	1269	1	4968	44.16		4968	52.164	41.015
ctg7180015151837	35728	1	9639	44.16		9639	52.164	41.015
ctg7180015106575	177	1	2220	44.16		2220	52.164	41.015
ctg7180015136882	1411	1	6336	44.16		6336	52.164	41.015
ctg7180015106575	205	1	2221	44.16		2221	52.164	41.015
ctg7180015122626	664	1	4078	44.16		4078	52.164	41.015
ctg7180015129805	8690	1	5144	44.16		5144	52.164	41.015
ctg7180015121043	4689	1	3845	44.16		3845	52.164	41.015
ctg7180015122626	845	1	4079	44.16		4079	52.164	41.015
ctg7180015132245	4909	1	5578	44.868		5578	52.164	42.425
ctg7180015130742	6017	1	5295	44.874		5295	52.164	42.434
ctg7180015130742	6001	1	5294	45.028		5294	52.164	42.77
ctg7180015120837	5963	1	3813	45.797		3813	52.164	44.318
ctg7180015131070	14430	1	5362	45.809		5362	52.164	44.342
ctg7180015131502	9181	1	5439	46.005		5439	52.164	44.342
ctg7180015113095	15283	1	2784	46.005		2784	52.164	44.342
ctg7180015120144	30095	1	3732	46.505		3732	52.164	45.876
ctg7180015129053	702	1	4966	46.81		4966	52.164	45.876
ctg7180015113600	7131	1	2835	47.792		2835	52.164	48.418
ctg7180015113062	3398	1	2775	47.798		2775	52.164	48.44
ctg7180015132268	3049	1	5583	48.132		5583	52.164	49.171
ctg7180015126503	7629	1	4619	48.265		4619	52.164	49.171
ctg7180015121043	4427	1	3843	48.571		3843	52.164	50.066
ctg7180015121043	4444	1	3844	48.854		3844	52.164	50.698
ctg7180015144820	5267	1	7814	49.581		7814	52.164	52.107
ctg7180015144820	5236	1	7812	49.581		7812	52.164	52.107
ctg7180015087534	29183	1	577	49.581		577	52.164	52.107
ctg7180015144820	5055	1	7808	49.581		7808	52.164	52.107
ctg7180015144820	5254	1	7813	49.581		7813	52.164	52.107
ctg7180015144820	5078	1	7809	49.581		7809	52.164	52.107
ctg7180015150570	5256	1	9233	49.582		9233	52.164	52.109
ctg7180015144820	5194	1	7810	49.582		7810	52.164	52.11
ctg7180015127428	13573	1	4732	49.582		4732	52.164	52.111
ctg7180015127428	13510	1	4731	49.583		4731	52.164	52.112
ctg7180015144820	4737	1	7806	49.585		7806	52.164	52.118
ctg7180015110544	12675	1	2550	49.613		2550	52.164	52.188
ctg7180015110544	12700	1	2551	49.613		2551	52.164	52.188
ctg7180015144820	4961	1	7807	50.196		7807	52.164	53.467
ctg7180015142306	1831	1	7312	51.246		7312	52.164	55.586
ctg7180015142306	2007	1	7313	51.622		7313	52.164	56.346
ctg7180015136869	308	1	6334	52.486		6334	52.164	58.099
ctg7180015094774	24848	1	994	52.486		994	52.164	58.101
ctg7180015094774	24573	1	993	52.487		993	52.164	58.101
ctg7180015140468	2603	1	6969	52.488		6969	52.164	58.103
ctg7180015106569	1413	1	2215	52.488		2215	52.164	58.103
ctg7180015116776	5573	1	3266	52.489		3266	52.164	58.106
ctg7180015131502	9303	1	5440	53.037		5440	52.164	59.216
ctg7180015111796	4574	1	2675	53.039		2675	52.164	59.22
ctg7180015152187	17068	1	9771	53.577		9771	52.164	60.315
ctg7180015098239	12383	1	1323	53.577		1323	52.164	60.315
ctg7180015111796	4557	1	2674	53.578		2674	52.164	60.316
ctg7180015135128	11912	1	6027	53.578		6027	52.164	60.316
ctg7180015140631	1961	1	6987	53.578		6987	52.164	60.316
ctg7180015152187	17160	1	9773	53.578		9773	52.164	60.316
ctg7180015111796	4605	1	2676	53.578		2676	52.164	60.316
ctg7180015142790	859	1	7418	53.578		7418	52.164	60.316
ctg7180015116906	7233	1	3285	54.822		3285	52.164	62.85
ctg7180015137269	2234	1	6430	55.134		6430	52.164	63.487
ctg7180015128030	1854	1	4819	55.691		4819	52.164	64.624
ctg7180015147118	43669	1	8442	55.97		8442	52.164	65.194
ctg7180015151737	11136	1	9598	56.102		9598	52.164	65.463
ctg7180015143004	8018	1	7470	56.248		7470	52.164	65.764
ctg7180015128030	1711	1	4818	56.248		4818	52.164	65.764
ctg7180015146023	8146	1	8154	56.248		8154	52.164	65.764
ctg7180015139688	4107	1	6842	56.248		6842	52.164	65.764
ctg7180015143004	8009	1	7469	56.248		7469	52.164	65.764
ctg7180015146023	8016	1	8153	56.248		8153	52.164	65.764
ctg7180015111546	2817	1	2647	56.248		2647	52.164	65.764
ctg7180015080907	5573	1	160	57.583		160	52.164	68.48
ctg7180015100502	864	1	1530	57.584		1530	52.164	68.482
ctg7180015116833	5784	1	3274	57.584		3274	52.164	68.482
ctg7180015116833	5776	1	3273	57.584		3273	52.164	68.482
ctg7180015116279	2376	1	3202	57.584		3202	52.164	68.482
ctg7180015130062	5483	1	5177	57.584		5177	52.164	68.482
ctg7180015130062	5501	1	5178	57.584		5178	52.164	68.482
ctg7180015106569	1600	1	2216	57.584		2216	52.164	68.482
ctg7180015130062	5540	1	5179	57.584		5179	52.164	68.482
ctg7180015110163	6669	1	2505	57.584		2505	52.164	68.482
ctg7180015139656	8428	1	6837	57.584		6837	52.164	68.482
ctg7180015141675	3046	1	7155	57.584		7155	52.164	68.482
ctg7180015139495	4843	1	6809	57.584		6809	52.164	68.482
ctg7180015106569	8905	1	2219	57.584		2219	52.166	68.482
ctg7180015106569	8801	1	2218	57.584		2218	52.166	68.482
ctg7180015106569	8758	1	2217	57.584		2217	52.166	68.482
ctg7180015095267	11853	2	1045	0		1045	0	0
ctg7180015149738	41371	2	9000	0.198		9000	0	0.003
ctg7180015129757	22362	2	5134	0.198		5134	0	0.003
ctg7180015106131	1219	2	2158	0.198		2158	0	0.003
ctg7180015087819	15678	2	620	0.198		620	0	0.003
ctg7180015095267	18248	2	1046	0.198		1046	0	0.003
ctg7180015095267	23894	2	1047	0.198		1047	0	0.003
ctg7180015134111	4767	2	5877	0.198		5877	0	0.003
ctg7180015134111	4587	2	5876	0.198		5876	0	0.003
ctg7180015117183	11092	2	3321	0.198		3321	0	0.003
ctg7180015146959	8169	2	8383	0.198		8383	0	0.003
ctg7180015124231	1548	2	4281	0.198		4281	0	0.003
ctg7180015124231	1592	2	4282	0.198		4282	0	0.003
ctg7180015124231	1605	2	4283	0.198		4283	0	0.003
ctg7180015124231	1752	2	4284	0.198		4284	0	0.003
ctg7180015146959	8257	2	8385	0.198		8385	0	0.003
ctg7180015120229	10781	2	3745	0.455		3745	0	0.523
ctg7180015143278	3066	2	7510	0.521		7510	0	0.678
ctg7180015142734	10226	2	7394	0.584		7394	0	0.815
ctg7180015099037	2928	2	1409	0.643		1409	0	0.928
ctg7180015148698	13552	2	8761	0.707		8761	0	1.043
ctg7180015093575	2526	2	936	0.707		936	0	1.043
ctg7180015120708	1813	2	3802	0.707		3802	0	1.043
ctg7180015152302	12907	2	9815	0.707		9815	0	1.043
ctg7180015097572	343	2	1266	0.707		1266	0	1.043
ctg7180015087819	8653	2	619	0.707		619	0	1.043
ctg7180015095725	11431	2	1087	0.707		1087	0	1.043
ctg7180015134392	7982	2	5920	0.707		5920	0	1.043
ctg7180015138250	686	2	6610	0.707		6610	0	1.043
ctg7180015146396	9782	2	8240	1.546		8240	0	2.718
ctg7180015152534	4035	2	9864	1.714		9864	0	2.718
ctg7180015142346	799	2	7326	2.106		7326	0	3.847
ctg7180015113911	3824	2	2856	2.106		2856	0	3.847
ctg7180015144587	16376	2	7727	2.106		6901	0	3.847
ctg7180015128562	6228	2	4880	2.106		6900	0	3.847
ctg7180015120877	764	2	3817	2.106		7727	0	3.847
ctg7180015150817	10724	2	9317	2.106		4880	0	3.847
ctg7180015122730	8257	2	4094	2.106		3817	0	3.847
ctg7180015113911	3809	2	2855	2.106		9317	0	3.847
ctg7180015153073	1279	2	9986	2.602		4094	0	3.847
ctg7180015150817	10945	2	9320	3.103		2855	0	3.847
ctg7180015150817	10742	2	9318	3.104		9986	0	4.869
ctg7180015150817	10766	2	9319	3.104		9320	0	5.884
ctg7180015150817	10714	2	9316	3.51		9318	0	5.886
ctg7180015150817	22711	2	9321	3.51		9319	0	5.886
ctg7180015150817	22818	2	9322	3.51		9316	0	6.667
ctg7180015150817	22824	2	9323	3.51		9321	0	6.667
ctg7180015120879	3038	2	3818	3.9		9322	0	6.667
ctg7180015139135	5155	2	6761	4.716		9323	0	6.667
ctg7180015109791	16180	2	2460	5.968		3818	0	7.502
ctg7180015135113	9537	2	6023	5.968		6761	0	9.071
ctg7180015110292	634	2	2530	5.968		2460	0	11.715
SSR		2	10149	5.968		6023	0	11.715
ctg7180015140022	23060	2	6900	5.968		2530	0	11.715
ctg7180015140022	23133	2	6901	5.968		10149	0	11.715
ctg7180015096270	524	2	1124	5.968		1124	0	11.715
ctg7180015106428	4472	2	2198	5.968		2198	0	11.715
ctg7180015110292	566	2	2529	5.968		2529	0	11.715
ctg7180015144182	3225	2	7640	5.968		7640	0	11.715
ctg7180015131659	6603	2	5475	5.968		5475	0	11.715
ctg7180015131659	6573	2	5474	5.968		5474	0	11.715
ctg7180015096270	703	2	1125	5.968		1125	0	11.715
ctg7180015138018	7688	2	6558	5.968		6558	0	11.715
ctg7180015138018	7696	2	6559	5.968		6559	0	11.715
ctg7180015140228	7748	2	6927	5.968		6927	0	11.715
ctg7180015107441	13937	2	2292	5.968		2292	0	11.715
ctg7180015085802	22593	2	443	5.968		443	0	11.715
ctg7180015085802	22558	2	442	5.968		442	0	11.715
ctg7180015085963	3029	2	461	5.968		8657	0	11.715
ctg7180015087221	23085	2	556	5.968		3440	0	12.707
ctg7180015148025	11975	2	8657	5.968		9387	0	12.707
ctg7180015118073	4985	2	3440	6.444		5476	0	13.145
ctg7180015151032	9704	2	9387	6.495		4055	0	13.709
ctg7180015131659	6671	2	5476	6.676		6239	0	14.705
ctg7180015122392	7301	2	4055	6.926		6238	0	14.707
ctg7180015136232	6513	2	6239	7.405		3685	0	15.62
ctg7180015136232	6399	2	6238	7.406		458	0	15.665
ctg7180015119797	2274	2	3685	7.841		8991	0	17.594
ctg7180015085918	3134	2	458	7.864		8990	0	17.594
ctg7180015149673	22196	2	8991	8.792		8989	0	17.594
ctg7180015149673	22177	2	8990	8.792		5377	0	17.596
ctg7180015149673	22171	2	8989	8.792		4599	0	17.598
ctg7180015131129	4399	2	5377	8.793		845	0	17.599
ctg7180015126363	10550	2	4599	8.793		7691	0	18.62
ctg7180015092096	5561	2	845	8.794		7552	0	19.762
ctg7180015144387	14072	2	7691	9.381		7551	0	19.763
ctg7180015143565	8204	2	7552	9.846		6716	0	20.683
ctg7180015143565	7994	2	7551	9.847		6718	0	20.683
ctg7180015138918	37615	2	6716	10.308		6717	0	20.683
ctg7180015138918	37693	2	6718	10.308		7690	0	20.683
ctg7180015138918	37692	2	6717	10.308		5549	0	20.683
ctg7180015144387	10560	2	7690	10.308		3523	0	20.683
ctg7180015132097	4097	2	5549	10.308		3764	0	20.683
ctg7180015118835	14959	2	3523	10.308		5548	0	20.683
ctg7180015120407	6154	2	3764	10.308		6902	0	20.686
ctg7180015132097	4088	2	5548	10.308		6899	0	20.686
ctg7180015140022	23178	2	6902	10.309		3763	0	22.765
ctg7180015140022	23026	2	6899	10.309		7195	0	22.776
ctg7180015120407	6101	2	3763	11.349		7194	0	22.786
ctg7180015141789	256	2	7195	11.357		372	0	25.966
ctg7180015141789	245	2	7194	11.365		9972	0	25.97
ctg7180015084657	7405	2	372	12.938		5579	0	27.049
ctg7180015152965	6430	2	9972	12.941		7488	0	27.049
ctg7180015132255	1988	2	5579	13.481		7406	0	27.049
ctg7180015143095	1444	2	7488	13.481		7409	0	27.049
ctg7180015142757	8581	2	7406	13.481		7411	0	27.049
ctg7180015142757	8768	2	7409	13.481		7410	0	27.049
ctg7180015142757	8953	2	7411	13.481		8754	0	27.049
ctg7180015142757	8803	2	7410	13.481		6618	0	27.049
ctg7180015148668	10073	2	8754	13.481		9693	0	27.049
ctg7180015138304	5002	2	6618	13.481		1778	0	27.049
ctg7180015151946	25095	2	9693	13.481		7388	0	27.049
ctg7180015102536	2854	2	1778	13.481		5042	0	27.049
ctg7180015142682	243	2	7388	13.481		5043	0	27.049
ctg7180015129388	3985	2	5042	13.481		7389	0	29.714
ctg7180015129388	3992	2	5043	13.481		5871	0	29.714
ctg7180015142682	371	2	7389	14.817		5870	0	29.714
ctg7180015134074	4973	2	5871	14.817		947	0	30.262
ctg7180015134074	4959	2	5870	14.817		4540	0	30.262
ctg7180015094051	2566	2	947	15.092		9213	0	30.262
ctg7180015125983	2244	2	4540	15.092		1296	0	30.262
ctg7180015150497	10506	2	9213	15.092		950	0	30.262
ctg7180015098036	1802	2	1296	15.092		949	0	30.262
ctg7180015094051	4922	2	950	15.092		8338	0	31.355
ctg7180015094051	2744	2	949	15.092		73	0	31.355
ctg7180015146787	42750	2	8338	15.639		1806	0	31.355
ctg7180015079787	534	2	73	15.639		4883	0	31.356
ctg7180015102812	3264	2	1806	15.64		4881	0	31.356
ctg7180015128562	6399	2	4883	15.641		2141	0	31.356
ctg7180015128562	6247	2	4881	15.641		4541	0	31.356
ctg7180015105904	11533	2	2141	15.641		997	0	31.356
ctg7180015125983	2376	2	4541	15.641		4882	0	31.356
ctg7180015094799	5066	2	997	15.641		4908	0	31.356
ctg7180015128562	6386	2	4882	15.641		1931	0	31.356
ctg7180015128708	2646	2	4908	15.641		461	0	31.356
ctg7180015103964	37208	2	1931	15.641		7628	0	31.596
ctg7180015144080	24218	2	7628	15.731		75	0	31.596
ctg7180015079787	7846	2	75	15.779		1965	0	31.837
ctg7180015104270	4177	2	1965	15.861		72	0	31.837
ctg7180015079787	484	2	72	15.861		6548	0	31.837
ctg7180015137973	2690	2	6548	15.861		1253	0	31.837
ctg7180015097480	2373	2	1253	15.861		2468	0	31.837
ctg7180015109881	16500	2	2468	15.861		112	0	31.837
ctg7180015080400	465	2	112	15.861		2140	0	31.837
ctg7180015105904	11525	2	2140	15.861		2567	0	31.837
ctg7180015110841	6803	2	2567	15.861		8809	0	31.837
ctg7180015148902	4561	2	8809	15.861		1932	0	31.837
ctg7180015103964	37435	2	1932	15.861		113	0	31.837
ctg7180015080400	521	2	113	15.861		9747	0	31.837
ctg7180015152090	1826	2	9747	15.861		2291	0	31.837
ctg7180015107441	13935	2	2291	15.861		2290	0	31.837
ctg7180015107441	13807	2	2290	15.861		2615	0	31.837
ctg7180015111302	4842	2	2615	15.861		9124	0	31.837
ctg7180015150238	19581	2	9124	15.861		556	0	31.837
ctg7180015125693	19459	2	4488	15.862		4488	0	31.839
ctg7180015148834	14711	2	8785	16.126		8785	0.18	31.839
ctg7180015150805	18414	2	9313	16.633		9313	0.364	32.797
ctg7180015152176	6905	2	9766	16.638		9766	0.364	32.798
ctg7180015152140	11250	2	9752	16.638		9752	0.531	32.798
ctg7180015152176	6725	2	9764	16.638		9764	0.717	32.798
ctg7180015152176	6673	2	9762	16.638		9762	0.717	32.798
ctg7180015152176	6712	2	9763	16.638		9763	0.717	32.798
ctg7180015147492	4439	2	8507	16.638		8507	0.717	32.798
ctg7180015085313	18924	2	409	16.638		409	0.717	32.798
ctg7180015150002	6280	2	9050	16.638		9050	0.717	32.798
ctg7180015152140	11261	2	9753	16.638		9753	0.717	32.798
ctg7180015149436	27629	2	8944	17.301		8944	0.717	33.968
ctg7180015149436	27636	2	8945	17.301		8945	0.717	33.968
ctg7180015125819	13310	2	4506	17.301		4506	0.717	33.968
ctg7180015153054	14589	2	9983	17.301		9983	0.717	33.968
ctg7180015095058	4881	2	1025	17.301		1025	0.717	33.968
ctg7180015095351	3301	2	1053	17.301		1053	0.717	33.968
ctg7180015083715	985	2	313	17.301		313	0.717	33.968
ctg7180015148963	9098	2	8825	17.301		8825	0.717	33.968
ctg7180015147175	14985	2	8450	17.301		8450	0.717	33.968
ctg7180015110841	6597	2	2566	17.301		2566	0.717	33.968
ctg7180015134609	4360	2	5951	17.301		5951	0.717	33.968
ctg7180015152176	6928	2	9767	17.301		9767	0.717	33.968
ctg7180015132189	4867	2	5568	17.301		5568	0.717	33.968
ctg7180015152945	11248	2	9966	17.301		9966	0.717	33.968
ctg7180015150146	9799	2	9105	17.301		9105	0.717	33.968
ctg7180015112431	3314	2	2720	17.301		2720	0.717	33.968
ctg7180015148963	9008	2	8824	17.301		8824	0.717	33.968
ctg7180015152176	6888	2	9765	17.301		9765	0.717	33.968
ctg7180015150146	9898	2	9106	17.301		9106	0.717	33.968
ctg7180015152814	14333	2	9947	17.301		9947	0.717	33.968
ctg7180015118835	14726	2	3521	17.301		3521	0.717	33.968
ctg7180015150146	12854	2	9107	17.301		9107	0.717	33.968
ctg7180015101763	4998	2	1693	17.301		1693	0.717	33.968
ctg7180015083715	969	2	312	17.301		312	0.717	33.968
ctg7180015095351	3281	2	1052	17.301		1052	0.717	33.968
ctg7180015147500	4659	2	8510	17.301		8510	0.717	33.968
ctg7180015114637	4889	2	2911	17.301		2911	0.717	33.968
ctg7180015114637	4869	2	2910	17.301		2910	0.717	33.968
ctg7180015149436	27660	2	8946	17.301		8946	0.717	33.968
ctg7180015153054	17802	2	9984	17.301		9984	0.717	33.968
ctg7180015096270	714	2	1126	17.301		1126	0.717	33.969
ctg7180015096270	719	2	1127	17.301		1127	0.717	33.969
ctg7180015148964	11532	2	8826	17.612		8826	1.254	33.969
ctg7180015148964	11562	2	8827	17.612		8827	1.254	33.969
ctg7180015149756	6790	2	9001	17.612		9001	1.254	33.969
ctg7180015148454	30071	2	8727	17.612		8727	1.254	33.969
ctg7180015095034	20405	2	1022	17.612		1022	1.254	33.969
ctg7180015150146	5175	2	9104	17.612		9104	1.254	33.969
ctg7180015128325	1615	2	4858	17.612		4858	1.254	33.969
ctg7180015148964	19084	2	8828	17.612		8828	1.254	33.969
ctg7180015112431	3199	2	2719	17.612		2719	1.254	33.969
ctg7180015106899	3675	2	2246	17.613		2246	1.254	33.97
ctg7180015143495	5143	2	7543	17.906		7543	1.254	34.665
ctg7180015087221	3435	2	555	18.209		555	1.254	35.337
ctg7180015116702	11952	2	3256	18.519		3256	1.254	36.03
ctg7180015140920	11199	2	7043	18.53		7043	1.254	36.055
ctg7180015140920	11099	2	7042	18.53		7042	1.254	36.056
ctg7180015150002	6376	2	9051	18.53		9051	1.254	36.056
ctg7180015082611	26703	2	266	18.995		266	1.79	36.058
ctg7180015126550	4000	2	4631	18.995		4631	1.79	36.058
ctg7180015152381	3024	2	9829	18.995		9829	1.79	36.059
ctg7180015114940	1838	2	2947	18.995		2947	1.79	36.061
ctg7180015128318	5637	2	4854	19.18		4854	1.79	36.614
ctg7180015150032	19603	2	9063	19.36		9063	1.79	37.165
ctg7180015151829	5162	2	9636	19.36		9636	1.79	37.165
ctg7180015118779	22767	2	3507	19.36		3507	1.79	37.165
ctg7180015133533	6738	2	5784	19.36		5784	1.79	37.165
ctg7180015144693	171	2	7772	19.36		7772	1.79	37.165
ctg7180015097579	16563	2	1268	19.36		1268	1.79	37.165
SSR		2	10087	19.602		10087	2.147	37.165
ctg7180015097579	12659	2	1267	19.602		1267	2.147	37.165
ctg7180015152406	18813	2	9833	19.602		9833	2.147	37.165
ctg7180015150032	9639	2	9062	19.602		9062	2.147	37.165
ctg7180015126550	4062	2	4633	19.602		4633	2.147	37.165
ctg7180015126550	4039	2	4632	19.602		4632	2.147	37.165
ctg7180015089359	1329	2	684	19.602		684	2.147	37.165
ctg7180015089359	1363	2	685	19.602		685	2.147	37.165
ctg7180015139098	6570	2	6757	19.773		6757	2.214	37.165
ctg7180015139868	18486	2	6875	20.248		6875	2.292	38.254
ctg7180015144693	246	2	7774	20.248		7774	2.395	38.254
ctg7180015144693	221	2	7773	20.248		7773	2.395	38.254
ctg7180015083174	171	2	280	20.248		280	2.395	38.254
ctg7180015083174	376	2	281	20.248		281	2.535	38.254
ctg7180015139868	18281	2	6874	20.252		6874	2.535	38.254
ctg7180015139868	18251	2	6873	20.252		6873	2.535	38.254
ctg7180015148454	17647	2	8726	20.316		8726	2.746	38.254
ctg7180015101534	26653	2	1663	20.351		1663	2.746	38.254
ctg7180015114129	4578	2	2869	20.489		2869	2.923	38.255
ctg7180015138732	1614	2	6692	21.202		6692	4.081	38.255
ctg7180015105746	6269	2	2124	21.202		2124	4.081	38.256
ctg7180015105746	6213	2	2123	21.202		2123	4.081	38.256
ctg7180015136796	6152	2	6327	21.328		6327	4.081	38.556
ctg7180015136796	6145	2	6326	21.328		6326	4.081	38.556
ctg7180015146943	17144	2	8379	21.494		8379	4.081	38.851
ctg7180015144693	163	2	7771	21.494		7771	4.081	38.851
ctg7180015135451	2024	2	6084	21.537		6084	4.081	38.851
ctg7180015135451	2007	2	6083	21.537		6083	4.081	38.851
ctg7180015135155	602	2	6035	21.543		6035	4.081	38.99
ctg7180015135155	574	2	6034	21.543		6034	4.081	38.99
ctg7180015091501	48808	2	826	21.548		826	4.081	39.107
ctg7180015116702	11998	2	3257	21.569		3257	4.081	39.234
ctg7180015089633	20545	2	706	21.579		706	4.081	39.329
ctg7180015089633	20610	2	707	21.579		707	4.081	39.329
ctg7180015091501	12923	2	824	21.613		824	4.081	39.354
ctg7180015144425	1017	2	7696	22.274		7696	4.081	40.395
ctg7180015114010	7335	2	2857	22.888		2857	4.081	41.366
ctg7180015128143	5316	2	4836	23.243		4836	4.082	42.088
ctg7180015129733	18382	2	5129	23.243		5129	4.082	42.088
ctg7180015129733	18391	2	5130	23.243		5130	4.082	42.088
ctg7180015129733	18206	2	5126	23.243		5126	4.082	42.088
ctg7180015129733	18227	2	5127	23.243		5127	4.082	42.088
ctg7180015118862	9515	2	3526	23.243		3526	4.082	42.088
ctg7180015084121	1958	2	345	23.243		345	4.082	42.088
ctg7180015118201	3216	2	3459	23.243		3459	4.082	42.088
ctg7180015129733	18360	2	5128	23.243		5128	4.082	42.088
ctg7180015128143	5311	2	4835	23.94		4835	4.082	43.504
ctg7180015131986	11007	2	5522	23.947		5522	4.082	43.516
ctg7180015128143	5298	2	4834	23.947		4834	4.082	43.516
ctg7180015131986	11044	2	5524	23.947		5524	4.083	43.516
ctg7180015131986	10995	2	5521	23.947		5521	4.083	43.516
ctg7180015135451	2026	2	6085	23.947		6085	4.083	43.516
ctg7180015128143	5282	2	4833	23.947		4833	4.083	43.516
ctg7180015128143	5398	2	4837	23.947		4837	4.083	43.516
ctg7180015086340	948	2	496	23.947		496	4.083	43.516
ctg7180015084121	1841	2	344	23.947		344	4.3	43.516
ctg7180015128143	5148	2	4831	23.947		4831	4.495	43.516
ctg7180015128143	5250	2	4832	23.947		4832	4.686	43.516
ctg7180015133545	21230	2	5790	23.948		5790	4.88	43.516
ctg7180015133545	21105	2	5789	23.948		5789	4.88	43.516
ctg7180015147350	4432	2	8483	24.318		8483	5.695	43.516
SSR		2	10073	25.643		10073	7.082	44.456
ctg7180015144519	9974	2	7716	26.042		7716	7.736	44.468
ctg7180015144425	1042	2	7697	26.042		7697	7.736	44.479
ctg7180015101939	2215	2	1705	26.318		1705	7.736	45.092
ctg7180015138335	33772	2	6623	26.318		6623	7.736	45.092
ctg7180015138335	33762	2	6622	26.318		6622	7.736	45.092
ctg7180015140252	5293	2	6934	26.318		6934	7.736	45.092
ctg7180015140252	5464	2	6936	26.318		6936	7.736	45.092
ctg7180015140252	5469	2	6937	26.318		6937	7.736	45.092
ctg7180015144519	9948	2	7714	26.318		7714	7.736	45.092
ctg7180015138335	33850	2	6626	26.318		6626	7.736	45.092
ctg7180015138335	33842	2	6625	26.318		6625	7.736	45.092
ctg7180015126466	228	2	4615	26.318		4615	7.736	45.092
ctg7180015138335	33882	2	6627	26.318		6627	7.736	45.092
ctg7180015102199	1682	2	1728	26.318		1728	7.736	45.092
ctg7180015102199	1742	2	1729	26.318		1729	7.736	45.093
ctg7180015151499	16586	2	9526	26.858		9526	7.736	46.243
ctg7180015096558	2907	2	1163	26.859		1163	7.736	46.244
ctg7180015144519	9966	2	7715	26.86		7715	7.736	46.246
ctg7180015136325	15802	2	6258	26.864		6258	7.736	46.375
ctg7180015135374	8895	2	6058	27.196		6058	7.736	47.531
ctg7180015141071	2671	2	7065	27.196		7065	7.736	47.532
ctg7180015135374	8992	2	6059	27.196		6059	7.736	47.533
ctg7180015135374	8890	2	6057	27.196		6057	7.736	47.534
ctg7180015136325	15932	2	6259	27.196		6259	7.736	47.535
ctg7180015147482	2757	2	8505	27.196		8505	7.736	47.536
ctg7180015090744	137	2	778	27.196		778	7.736	47.538
ctg7180015138335	33797	2	6624	27.196		6624	7.736	47.54
ctg7180015140252	5451	2	6935	27.196		6935	7.736	47.542
ctg7180015144519	10142	2	7717	27.196		7717	7.736	47.542
ctg7180015151499	6762	2	9522	27.197		9522	7.736	47.543
ctg7180015135374	8847	2	6055	27.197		6055	7.736	47.545
SSR		2	10111	28.57		10111	9.791	47.546
ctg7180015098400	16772	2	1342	28.57		1342	9.791	47.546
ctg7180015098400	16763	2	1341	28.57		1341	9.791	47.546
ctg7180015151499	6916	2	9523	28.57		9523	9.791	47.546
ctg7180015126426	5862	2	4608	29.379		4608	10.514	47.697
ctg7180015149045	14672	2	8864	29.401		8864	10.514	47.847
ctg7180015145193	5445	2	7932	29.401		7932	10.514	47.997
ctg7180015146151	10138	2	8187	29.402		8187	10.514	48.147
ctg7180015153454	24749	2	10024	29.402		10024	10.514	48.299
ctg7180015139433	6174	2	6803	29.69		6803	10.514	49.052
ctg7180015146151	10128	2	8186	29.69		8186	10.514	49.052
ctg7180015150832	13072	2	9327	29.69		9327	10.514	49.052
ctg7180015126426	5726	2	4607	29.69		4607	10.514	49.052
ctg7180015141486	6320	2	7112	30.077		7112	10.514	50.537
ctg7180015153454	45132	2	10025	30.077		10025	10.514	50.537
ctg7180015135032	34749	2	6006	30.847		6006	11.348	50.552
ctg7180015150104	19610	2	9087	30.848		9087	11.348	50.552
ctg7180015150832	13091	2	9328	30.848		9328	11.348	50.552
ctg7180015150104	19875	2	9090	30.848		9090	11.348	50.552
ctg7180015150104	19829	2	9088	30.848		9088	11.348	50.552
ctg7180015139164	10464	2	6764	30.848		6764	11.348	50.552
ctg7180015128888	7424	2	4949	30.848		4949	11.348	50.552
ctg7180015135032	34586	2	6005	30.848		6005	11.348	50.553
ctg7180015150104	19848	2	9089	30.848		9089	11.348	50.553
ctg7180015092913	595	2	900	30.848		900	11.348	50.553
ctg7180015127128	217	2	4694	31.15		4694	11.861	50.553
ctg7180015132952	18938	2	5683	31.15		5683	11.861	50.553
ctg7180015109012	7674	2	2400	31.15		2400	11.861	50.553
ctg7180015115396	12808	2	3035	31.15		3035	11.861	50.553
ctg7180015115396	16329	2	3036	31.15		3036	11.861	50.555
ctg7180015128319	5367	2	4855	32.055		4855	11.861	52.886
ctg7180015128319	5451	2	4856	32.055		4856	11.861	52.886
ctg7180015128319	5474	2	4857	32.055		4857	11.861	52.886
ctg7180015117721	19484	2	3382	32.056		3382	11.861	52.888
ctg7180015117721	19286	2	3377	32.056		3377	11.861	52.89
ctg7180015117721	19446	2	3381	32.056		3381	11.861	52.89
ctg7180015117721	19278	2	3376	32.056		3376	11.861	52.893
ctg7180015105240	16961	2	2074	32.057		2074	11.861	52.895
ctg7180015147210	8215	2	8463	32.057		8463	11.861	52.895
ctg7180015117721	19311	2	3379	32.057		3379	11.861	52.919
ctg7180015117721	19304	2	3378	32.057		3378	11.861	52.919
ctg7180015131653	5152	2	5467	32.057		5467	11.861	53.291
ctg7180015131653	5120	2	5466	32.062		5466	11.861	53.663
ctg7180015131653	5286	2	5468	32.062		5468	11.861	53.663
ctg7180015121547	3193	2	3943	34.637		3943	15.834	54.075
ctg7180015151353	4140	2	9496	35.577		9496	15.834	55.251
ctg7180015131426	17147	2	5426	35.691		5426	16.5	55.252
ctg7180015127908	3043	2	4803	35.691		4803	16.5	55.252
ctg7180015131426	17274	2	5427	35.691		5427	16.501	55.252
ctg7180015131426	17299	2	5428	35.691		5428	16.501	55.252
ctg7180015132631	3685	2	5652	35.691		5652	16.501	55.252
ctg7180015125963	305	2	4531	38.171		4531	16.501	59.044
ctg7180015151851	18738	2	9649	38.172		9649	17.19	59.044
ctg7180015131890	2583	2	5505	38.172		5505	17.19	59.044
ctg7180015122351	2681	2	4042	38.476		4042	17.19	59.044
ctg7180015122351	2758	2	4043	38.476		4043	17.19	59.044
ctg7180015144214	2166	2	7650	38.513		7650	17.93	59.044
ctg7180015138611	19675	2	6670	38.588		6670	18.22	59.044
ctg7180015141896	384	2	7224	38.659		7224	18.536	59.044
ctg7180015137158	13793	2	6403	39.067		6403	19.004	59.044
ctg7180015087135	3433	2	552	39.861		552	20.66	59.044
ctg7180015110198	1045	2	2515	39.866		2515	20.661	59.044
ctg7180015110198	924	2	2509	39.872		2509	20.662	59.044
ctg7180015110198	970	2	2514	39.872		2514	20.662	59.044
ctg7180015110198	952	2	2512	39.872		2512	20.662	59.044
ctg7180015110198	959	2	2513	39.872		2513	20.662	59.044
ctg7180015110198	941	2	2511	39.872		2511	20.662	59.044
ctg7180015110198	930	2	2510	39.872		2510	20.662	59.044
ctg7180015135981	6992	2	6188	39.875		6188	20.664	59.044
ctg7180015142616	7496	2	7376	40.473		7376	21.617	59.044
ctg7180015147232	12776	2	8469	41.35		8469	22.99	59.044
ctg7180015117036	27965	2	3295	41.485		3295	23.034	59.183
ctg7180015141896	547	2	7225	41.551		7225	23.076	59.323
ctg7180015142799	7702	2	7422	47.385		7422	35.086	59.48
ctg7180015142799	7695	2	7421	47.385		7421	35.086	59.48
ctg7180015142799	7633	2	7420	48.966		7420	38.597	59.626
ctg7180015142957	3882	2	7453	52.158		7453	44.958	59.626
ctg7180015142957	3729	2	7452	52.158		7452	44.958	59.626
ctg7180015143434	6349	2	7534	53.123		7534	46.85	59.626
ctg7180015143434	3320	2	7531	53.124		7531	46.851	59.626
ctg7180015143434	6305	2	7533	53.124		7533	46.851	59.626
ctg7180015134795	430	2	5969	53.124		5969	46.851	59.626
ctg7180015134216	3546	2	5897	53.124		5897	46.851	59.626
ctg7180015143434	6135	2	7532	53.125		7532	46.853	59.626
ctg7180015082585	1057	2	261	54.519		261	49.565	59.792
ctg7180015082585	1164	2	262	55.742		262	50.001	61.462
ctg7180015104764	3318	3	2011	0		2011	0	0
ctg7180015104764	1064	3	2010	0		2010	0	0.002
ctg7180015147845	7464	3	8608	0		8608	0	0.002
ctg7180015105987	3077	3	2149	0		2149	0	0.002
ctg7180015147845	7389	3	8607	0		8607	0	0.002
ctg7180015104764	3384	3	2012	0.001		2012	0	0.002
ctg7180015113341	1634	3	2811	1.064		2811	2.391	0.002
ctg7180015117304	10770	3	3341	1.064		3341	2.391	0.002
ctg7180015143204	5063	3	7502	1.064		7502	2.391	0.002
ctg7180015113341	1629	3	2810	1.064		2810	2.391	0.002
ctg7180015143204	5224	3	7504	1.064		7504	2.391	0.002
ctg7180015143204	5071	3	7503	1.064		7503	2.391	0.002
ctg7180015105635	7667	3	2112	1.618		2112	3.801	0.002
SSR		3	10060	2.159		10060	5.242	0.002
ctg7180015152221	17237	3	9788	2.591		9788	5.242	0.002
ctg7180015083775	6907	3	317	3.116		317	7.213	0.002
ctg7180015152016	14141	3	9734	4.98		9734	11.141	0.002
ctg7180015152221	17391	3	9790	4.981		9790	11.142	0.002
ctg7180015152016	14202	3	9738	4.981		9738	11.142	0.002
ctg7180015152016	14212	3	9739	4.981		9739	11.142	0.002
ctg7180015152016	14157	3	9735	4.987		9735	11.15	0.002
ctg7180015152221	9775	3	9787	5.136		9787	11.469	0.002
ctg7180015124663	14913	3	4343	5.193		4343	11.469	0.002
ctg7180015089544	2443	3	698	5.29		698	11.801	0.002
ctg7180015152221	9760	3	9785	5.29		9785	11.801	0.002
ctg7180015089544	2475	3	699	5.613		699	12.495	0.002
ctg7180015145936	3179	3	8125	6.579		8125	14.572	0.002
ctg7180015124663	14888	3	4342	6.579		4342	14.572	0.002
ctg7180015126643	3489	3	4654	6.579		4654	14.572	0.002
ctg7180015126643	3471	3	4653	6.579		4653	14.572	0.002
ctg7180015147297	7718	3	8476	6.579		8476	14.572	0.002
ctg7180015100249	1864	3	1510	6.579		1510	14.572	0.002
ctg7180015152221	9769	3	9786	6.579		9786	14.572	0.002
ctg7180015152221	17244	3	9789	6.579		9789	14.572	0.002
ctg7180015118146	3342	3	3454	6.579		3454	14.572	0.002
ctg7180015152655	16398	3	9895	6.579		9895	14.572	0.002
ctg7180015126643	3584	3	4655	6.579		4655	14.572	0.103
ctg7180015148011	15719	3	8653	8.179		8653	17.713	0.195
ctg7180015150046	3667	3	9065	8.195		9065	17.748	0.29
ctg7180015135784	2334	3	6156	10.711		6156	21.531	0.706
ctg7180015134837	5162	3	5976	11.727		5976	24.925	0.706
ctg7180015135784	2452	3	6158	11.796		6158	24.925	0.706
ctg7180015135784	2362	3	6157	11.796		6157	24.925	0.706
ctg7180015151416	19653	3	9509	13.351		9509	26.478	1.611
ctg7180015152855	17615	3	9953	13.391		9953	26.553	1.611
ctg7180015118146	3324	3	3453	14.633		3453	29.246	1.611
ctg7180015130419	5365	3	5242	15.452		5242	32.965	1.611
ctg7180015130419	5359	3	5241	15.452		5241	32.965	1.611
ctg7180015131646	16316	3	5464	17.757		5464	36.091	1.701
ctg7180015147004	5948	3	8391	21.202		8391	39.257	5.568
ctg7180015151009	10143	3	9371	21.203		9371	39.259	5.568
ctg7180015151009	10474	3	9374	21.203		9374	39.259	5.568
ctg7180015147004	5906	3	8390	21.203		8390	39.259	5.568
ctg7180015151285	22023	3	9476	21.203		9476	39.259	5.568
ctg7180015133737	428	3	5823	21.203		5823	39.259	5.568
ctg7180015111856	7768	3	2680	21.203		2680	39.259	5.568
ctg7180015151009	10270	3	9372	21.203		9372	39.259	5.568
ctg7180015134171	1779	3	5884	21.203		5884	39.259	5.568
ctg7180015121813	3986	3	3964	21.203		3964	39.259	5.568
ctg7180015151009	10337	3	9373	21.203		9373	39.259	5.568
ctg7180015146906	4957	3	8376	21.203		8376	39.259	5.568
ctg7180015119883	9811	3	3697	21.203		3697	39.259	5.568
ctg7180015151285	22142	3	9477	21.203		9477	39.259	5.568
ctg7180015145185	2675	3	7926	21.847		7926	39.259	6.684
ctg7180015145185	2731	3	7927	21.847		7927	39.259	6.684
ctg7180015147829	7896	3	8601	21.847		8601	39.259	6.684
ctg7180015112906	6041	3	2751	21.847		2751	39.259	6.684
ctg7180015147829	7797	3	8599	21.952		8599	39.484	6.684
ctg7180015147062	12880	3	8417	22.062		8417	39.725	6.684
ctg7180015139320	4504	3	6791	22.062		6791	39.725	6.684
ctg7180015140440	4197	3	6966	22.062		6966	39.725	6.684
ctg7180015139320	4384	3	6789	22.062		6789	39.725	6.684
ctg7180015147829	7709	3	8597	22.062		8597	39.725	6.684
ctg7180015145185	15397	3	7929	22.062		7929	39.725	6.684
ctg7180015145185	15376	3	7928	22.062		7928	39.725	6.684
ctg7180015139320	4493	3	6790	22.062		6790	39.725	6.684
ctg7180015147062	2599	3	8411	22.062		8411	39.725	6.684
ctg7180015149808	314	3	9017	22.062		9017	39.725	6.684
ctg7180015149808	309	3	9016	22.062		9016	39.725	6.684
ctg7180015147829	7911	3	8602	22.062		8602	39.725	6.684
ctg7180015147062	12853	3	8415	22.062		8415	39.725	6.684
ctg7180015147062	12870	3	8416	22.062		8416	39.725	6.684
ctg7180015147829	7885	3	8600	22.062		8600	39.725	6.684
ctg7180015147829	7751	3	8598	22.062		8598	39.725	6.684
ctg7180015147062	2647	3	8412	22.062		8412	39.725	6.684
ctg7180015152942	18039	3	9965	22.729		9965	41.348	6.684
ctg7180015152783	1240	3	9941	22.729		9941	41.349	6.684
ctg7180015152783	1263	3	9942	22.729		9942	41.349	6.684
ctg7180015149808	331	3	9018	23.064		9018	41.349	7.106
ctg7180015149808	308	3	9015	23.064		9015	41.349	7.106
ctg7180015138968	8788	3	6726	23.919		6726	42.964	7.107
ctg7180015149808	410	3	9020	23.919		9020	42.964	7.108
ctg7180015149808	338	3	9019	23.919		9019	42.965	7.11
ctg7180015116379	10753	3	3205	23.92		3205	42.965	7.111
ctg7180015147062	13088	3	8418	23.921		8418	42.965	7.112
ctg7180015146143	6180	3	8178	24.705		8178	42.982	8.993
ctg7180015146143	6145	3	8177	24.705		8177	42.982	8.993
ctg7180015140845	2101	3	7023	25.769		7023	44.597	9.02
ctg7180015140845	1939	3	7020	25.769		7020	44.597	9.02
ctg7180015140845	1947	3	7021	25.769		7021	44.597	9.02
ctg7180015140845	1969	3	7022	25.769		7022	44.597	9.02
ctg7180015140845	1922	3	7019	25.769		7019	44.597	9.02
ctg7180015132220	20255	3	5573	25.775		5573	45.105	9.02
ctg7180015135116	9446	3	6024	25.776		6024	45.105	9.02
ctg7180015146097	23094	3	8163	26.409		8163	45.129	9.02
ctg7180015133647	8018	3	5814	26.417		5814	45.129	9.99
ctg7180015121491	1536	3	3929	26.417		3929	45.129	9.99
ctg7180015078802	26317	3	6	26.417		6	45.129	9.99
ctg7180015146097	23007	3	8162	26.417		8162	45.129	9.99
ctg7180015133647	8043	3	5815	26.417		5815	45.129	9.99
ctg7180015132220	20214	3	5572	26.417		5572	45.129	9.99
ctg7180015151257	12239	3	9470	26.738		9470	45.544	9.99
ctg7180015121491	1616	3	3930	26.741		3930	45.822	9.99
ctg7180015136755	8540	3	6318	27.252		6318	45.822	10.749
ctg7180015131234	18166	3	5396	27.71		5396	45.959	10.749
ctg7180015109191	2227	3	2416	27.756		2416	45.959	11.502
ctg7180015109191	2115	3	2414	28.007		2414	45.959	12.029
ctg7180015109191	2123	3	2415	28.007		2415	45.959	12.029
ctg7180015101593	4516	3	1669	28.107		1669	45.959	12.9
ctg7180015123373	3726	3	4167	28.107		4167	45.959	12.903
ctg7180015122652	5999	3	4084	28.488		4084	45.96	12.907
ctg7180015131234	7670	3	5395	28.499		5395	45.96	12.907
ctg7180015101593	4541	3	1670	28.51		1670	45.96	12.907
ctg7180015137054	18660	3	6378	28.521		6378	45.96	12.907
ctg7180015137054	18644	3	6377	28.521		6377	45.96	12.907
ctg7180015101593	4549	3	1671	28.539		1671	46.499	12.907
ctg7180015133117	5267	3	5706	28.539		5706	46.499	12.907
ctg7180015151257	12178	3	9469	28.539		9469	46.499	12.907
ctg7180015133117	11970	3	5708	29.469		5708	46.499	14.402
ctg7180015133117	5257	3	5705	29.469		5705	46.499	14.402
ctg7180015122088	3589	3	3988	29.469		3988	46.499	14.402
ctg7180015080043	45826	3	92	29.469		92	46.666	14.402
ctg7180015098514	8598	3	1350	29.469		1350	46.828	14.402
ctg7180015122088	3518	3	3987	29.469		3987	46.828	14.402
ctg7180015110425	2844	3	2541	29.469		2541	47.033	14.402
ctg7180015151873	9610	3	9653	29.469		9653	47.033	14.402
ctg7180015151873	9603	3	9652	29.469		9652	47.033	14.402
ctg7180015133117	5428	3	5707	29.47		5707	47.034	14.402
ctg7180015119779	2087	3	3684	29.889		3684	47.035	15.16
ctg7180015122366	10393	3	4049	29.889		4049	47.036	15.16
ctg7180015122366	10388	3	4048	29.889		4048	47.036	15.16
ctg7180015122366	10401	3	4050	29.889		4050	47.036	15.16
ctg7180015122366	10372	3	4047	29.889		4047	47.036	15.16
ctg7180015119779	2039	3	3683	29.89		3683	47.036	15.16
ctg7180015152437	3513	3	9846	31.149		9846	47.036	17.451
ctg7180015102288	3765	3	1741	31.149		1741	47.037	17.451
ctg7180015125404	31018	3	4426	31.149		4426	47.037	17.451
ctg7180015133358	11819	3	5766	31.149		5766	47.037	17.451
ctg7180015082528	732	3	253	31.149		253	47.037	17.451
ctg7180015152769	8789	3	9935	31.429		9935	47.037	18.065
ctg7180015140668	4505	3	7002	31.429		7002	47.037	18.065
ctg7180015133119	13535	3	5712	31.488		5712	47.037	18.174
ctg7180015133119	13663	3	5713	31.544		5713	47.037	18.271
ctg7180015080043	46048	3	94	31.575		94	47.037	18.386
ctg7180015146366	7372	3	8228	31.639		8228	47.037	18.495
ctg7180015080043	43235	3	91	31.639		91	47.037	18.495
ctg7180015148018	14273	3	8654	31.639		8654	47.037	18.495
ctg7180015147005	20823	3	8397	31.639		8397	47.037	18.495
ctg7180015148749	7239	3	8768	31.849		8768	47.037	18.924
ctg7180015127695	22723	3	4761	31.849		4761	47.037	18.924
ctg7180015148749	7228	3	8767	31.849		8767	47.037	18.924
ctg7180015151902	5664	3	9670	31.849		9670	47.037	18.924
ctg7180015152639	4668	3	9890	31.849		9890	47.037	18.924
ctg7180015134207	14649	3	5892	31.849		5892	47.037	18.924
ctg7180015147005	20774	3	8396	31.849		8396	47.037	18.924
ctg7180015147005	20764	3	8395	31.849		8395	47.037	18.924
ctg7180015149308	17645	3	8920	31.849		8920	47.037	18.924
ctg7180015137100	43681	3	6384	31.849		6384	47.037	18.924
ctg7180015148018	14287	3	8655	31.849		8655	47.037	18.924
ctg7180015151902	5671	3	9671	31.849		9671	47.037	18.924
ctg7180015152454	2548	3	9847	31.849		9847	47.037	18.924
ctg7180015133358	11692	3	5765	32.058		5765	47.037	19.353
ctg7180015152769	8815	3	9936	32.058		9936	47.037	19.353
ctg7180015110425	2925	3	2542	32.058		2542	47.037	19.353
ctg7180015125404	31010	3	4425	32.058		4425	47.087	19.353
ctg7180015150844	1326	3	9333	32.059		9333	47.087	19.353
ctg7180015134207	14689	3	5893	32.06		5893	47.131	19.354
ctg7180015130763	39653	3	5301	32.682		5301	47.167	20.21
ctg7180015122013	1943	3	3980	32.683		3980	47.201	20.21
ctg7180015097760	8441	3	1285	32.684		1285	47.235	20.21
ctg7180015134207	3570	3	5891	32.684		5891	47.235	20.21
ctg7180015138170	5814	3	6599	32.685		6599	47.27	20.21
ctg7180015148701	484	3	8762	32.685		8762	47.27	20.21
ctg7180015095126	1791	3	1036	32.685		1036	47.27	20.21
ctg7180015108010	651	3	2342	32.685		2342	47.304	20.21
ctg7180015099678	182	3	1463	32.685		1463	47.34	20.21
ctg7180015131954	326	3	5510	32.685		5510	47.395	20.21
ctg7180015111344	9763	3	2625	32.685		2625	47.395	20.21
ctg7180015148874	14422	3	8800	32.685		8800	47.395	20.21
ctg7180015152256	8098	3	9800	32.685		9800	47.395	20.21
ctg7180015105772	23523	3	2126	32.685		2126	47.395	20.21
ctg7180015149389	3145	3	8938	32.685		8938	47.395	20.21
ctg7180015111344	9906	3	2626	32.685		2626	47.395	20.21
ctg7180015136925	4150	3	6343	32.685		6343	47.395	20.21
ctg7180015109360	3995	3	2420	32.685		2420	47.395	20.21
ctg7180015137551	11713	3	6485	32.685		6485	47.395	20.21
ctg7180015152474	4349	3	9851	32.685		9851	47.395	20.21
ctg7180015130038	2471	3	5174	32.685		5174	47.395	20.21
ctg7180015130038	2698	3	5175	32.685		5175	47.395	20.21
ctg7180015130038	2703	3	5176	32.685		5176	47.395	20.21
ctg7180015105933	7710	3	2142	32.685		2142	47.395	20.21
ctg7180015152474	4334	3	9850	32.685		9850	47.395	20.21
ctg7180015152256	10392	3	9801	32.685		9801	47.395	20.21
ctg7180015130763	39632	3	5300	32.685		5300	47.395	20.21
ctg7180015095590	92362	3	1064	32.781		1064	47.395	20.21
ctg7180015097760	8263	3	1284	32.963		1284	47.395	20.768
ctg7180015131583	5546	3	5447	32.963		5447	47.395	20.768
ctg7180015098279	47447	3	1325	32.963		1325	47.395	20.768
ctg7180015098279	47581	3	1326	32.963		1326	47.395	20.768
ctg7180015136456	25496	3	6274	32.963		6274	47.395	20.768
ctg7180015142157	15841	3	7290	33.794		7290	47.395	22.44
ctg7180015142741	18126	3	7398	33.794		7398	47.395	22.44
ctg7180015116516	4284	3	3225	33.794		3225	47.395	22.44
ctg7180015116516	19714	3	3226	33.794		3226	47.395	22.44
ctg7180015145791	893	3	8081	33.794		8081	47.395	22.44
ctg7180015115324	10627	3	3022	33.794		3022	47.395	22.44
ctg7180015128857	9778	3	4941	33.794		4941	47.395	22.44
ctg7180015117926	7824	3	3419	33.794		3419	47.395	22.44
ctg7180015136413	1289	3	6271	33.794		6271	47.395	22.44
ctg7180015103529	5216	3	1876	33.794		1876	47.395	22.44
ctg7180015150220	7067	3	9118	33.794		9118	47.395	22.44
ctg7180015079387	7118	3	30	33.794		30	47.395	22.44
ctg7180015079387	7090	3	29	33.794		29	47.395	22.44
ctg7180015079387	7144	3	31	33.794		31	47.395	22.44
ctg7180015095752	9191	3	1091	33.85		1091	47.395	22.555
ctg7180015095752	9255	3	1092	33.85		1092	47.395	22.555
ctg7180015080043	45840	3	93	33.909		93	47.395	22.673
ctg7180015134452	8994	3	5926	33.939		5926	47.395	22.673
ctg7180015084371	7125	3	362	33.973		362	47.395	22.799
ctg7180015152273	720	3	9804	33.973		9804	47.395	22.799
ctg7180015125189	68	3	4396	33.973		4396	47.395	22.799
ctg7180015117298	12748	3	3336	33.973		3336	47.395	22.799
ctg7180015111343	943	3	2623	33.973		2623	47.395	22.799
ctg7180015111343	1141	3	2624	33.973		2624	47.395	22.799
ctg7180015111343	900	3	2622	33.973		2622	47.395	22.799
ctg7180015141271	4782	3	7090	33.973		7090	47.395	22.799
ctg7180015142896	4645	3	7432	33.973		7432	47.395	22.799
ctg7180015132487	3223	3	5624	33.973		5624	47.395	22.799
ctg7180015104899	951	3	2032	33.973		2032	47.395	22.799
ctg7180015137879	6852	3	6536	33.973		6536	47.395	22.799
ctg7180015148749	7182	3	8766	33.973		8766	47.395	22.799
ctg7180015146366	7269	3	8227	33.973		8227	47.395	22.799
ctg7180015096287	4149	3	1130	33.973		1130	47.395	22.799
ctg7180015096287	4065	3	1129	34.094		1129	47.395	23.039
ctg7180015128625	16008	3	4890	34.229		4890	47.395	23.313
ctg7180015128857	9536	3	4940	34.229		4940	47.395	23.313
ctg7180015127164	4524	3	4699	34.229		4699	47.395	23.313
ctg7180015101593	4589	3	1672	34.229		1672	47.395	23.313
ctg7180015135989	2279	3	6192	34.229		6192	47.395	23.313
ctg7180015135989	2115	3	6190	34.229		6190	47.395	23.313
ctg7180015135989	2096	3	6189	34.229		6189	47.395	23.313
ctg7180015135989	2270	3	6191	34.229		6191	47.395	23.313
ctg7180015123678	14588	3	4206	34.229		4206	47.395	23.313
ctg7180015152273	896	3	9805	34.229		9805	47.395	23.313
ctg7180015126218	9995	3	4577	34.229		4577	47.395	23.313
ctg7180015126218	10156	3	4578	34.229		4578	47.395	23.313
ctg7180015150220	7110	3	9119	34.229		9119	47.395	23.313
ctg7180015114902	6561	3	2943	34.229		2943	47.395	23.313
ctg7180015148134	3360	3	8681	34.229		8681	47.395	23.313
ctg7180015094729	3509	3	990	34.229		990	47.395	23.313
ctg7180015127164	4502	3	4698	34.486		4698	47.395	23.829
ctg7180015116005	6682	3	3162	35.137		3162	47.395	25.105
ctg7180015116005	6564	3	3160	35.137		3160	47.395	25.105
ctg7180015122643	7514	3	4081	35.139		4081	47.395	25.107
ctg7180015122643	7595	3	4082	35.139		4082	47.395	25.107
ctg7180015116005	6600	3	3161	35.14		3161	47.395	25.11
ctg7180015148134	4302	3	8682	35.142		8682	47.395	25.114
ctg7180015129713	3560	3	5124	35.332		5124	47.395	25.552
ctg7180015129288	5326	3	5026	35.332		5026	47.395	25.552
ctg7180015152376	2821	3	9827	35.333		9827	47.395	25.552
ctg7180015150429	23367	3	9184	35.333		9184	47.395	25.552
SSR		3	10124	35.77		10124	47.395	26.419
ctg7180015107009	42334	3	2259	35.77		2259	47.395	26.419
ctg7180015140416	1552	3	6959	35.77		6959	47.395	26.419
ctg7180015148634	7488	3	8746	35.77		8746	47.395	26.419
ctg7180015148634	7671	3	8748	35.77		8748	47.395	26.419
ctg7180015148634	7530	3	8747	35.77		8747	47.395	26.419
ctg7180015126407	2904	3	4606	35.77		4606	47.395	26.419
SSR		3	10118	35.77		10118	47.395	26.419
ctg7180015119451	3016	3	3633	35.77		3633	47.395	26.419
ctg7180015126218	9939	3	4576	35.77		4576	47.395	26.419
ctg7180015128084	8010	3	4824	35.77		4824	47.395	26.419
ctg7180015149024	14347	3	8851	35.77		8851	47.395	26.419
ctg7180015079387	7150	3	32	35.77		32	47.395	26.419
ctg7180015151725	19710	3	9591	35.77		9591	47.395	26.419
ctg7180015144062	4444	3	7626	35.77		7626	47.395	26.419
ctg7180015151725	5055	3	9588	35.77		9588	47.395	26.419
ctg7180015151725	4883	3	9585	35.77		9585	47.395	26.419
ctg7180015151725	5088	3	9590	35.77		9590	47.395	26.419
ctg7180015144062	4543	3	7627	35.77		7627	47.395	26.419
ctg7180015119308	20040	3	3600	35.77		3600	47.395	26.419
ctg7180015152273	928	3	9806	35.77		9806	47.395	26.419
ctg7180015119307	18331	3	3599	36.106		3599	47.395	27.111
ctg7180015113332	12839	3	2809	36.106		2809	47.395	27.111
ctg7180015149674	13623	3	8992	36.106		8992	47.395	27.111
ctg7180015135403	5740	3	6076	37.159		6076	47.395	29.268
ctg7180015152174	7255	3	9761	37.159		9761	47.395	29.268
ctg7180015152174	7155	3	9760	37.159		9760	47.395	29.268
ctg7180015152714	15696	3	9926	37.159		9926	47.395	29.268
ctg7180015135403	5711	3	6074	37.159		6074	47.395	29.268
ctg7180015135403	5739	3	6075	37.159		6075	47.395	29.268
ctg7180015151725	19850	3	9592	37.159		9592	47.395	29.268
ctg7180015139924	7210	3	6882	37.159		6882	47.395	29.268
ctg7180015109191	2096	3	2413	37.159		2413	47.395	29.268
ctg7180015105772	23610	3	2128	37.159		2128	47.395	29.268
ctg7180015105772	23604	3	2127	37.159		2127	47.395	29.268
ctg7180015151725	19917	3	9593	37.159		9593	47.395	29.268
ctg7180015151725	5052	3	9587	37.159		9587	47.395	29.268
ctg7180015151725	5046	3	9586	37.159		9586	47.395	29.268
ctg7180015151725	5076	3	9589	37.159		9589	47.395	29.268
ctg7180015126921	3939	3	4680	37.604		4680	47.395	29.268
ctg7180015147734	13037	3	8571	38.861		8571	47.395	32.743
ctg7180015147734	12917	3	8570	38.868		8570	47.395	32.754
ctg7180015128084	7952	3	4823	40.965		4823	47.395	37.156
ctg7180015084324	3132	3	360	44.06		360	47.395	43.643
ctg7180015127907	203	3	4802	44.062		4802	47.395	43.645
ctg7180015132698	1143	3	5659	44.062		5659	47.395	43.645
ctg7180015118074	3793	3	3442	44.387		3442	47.395	44.295
ctg7180015144619	11058	3	7744	44.387		7744	47.395	44.295
ctg7180015144619	11109	3	7745	44.387		7745	47.395	44.295
ctg7180015127907	196	3	4801	44.387		4801	47.395	44.295
ctg7180015117723	749	3	3383	44.387		3383	47.395	44.296
ctg7180015146315	12357	3	8215	45.444		8215	47.395	46.459
ctg7180015124063	1491	3	4253	45.45		4253	47.395	46.472
ctg7180015098084	38169	3	1309	46.318		1309	47.395	47.868
ctg7180015098084	38143	3	1308	46.318		1308	47.395	47.868
ctg7180015099781	425	3	1471	46.948		1471	47.395	49.68
ctg7180015131271	127	3	5398	48.732		5398	47.395	53.25
ctg7180015108010	609	3	2341	48.757		2341	47.395	53.292
ctg7180015131785	2070	3	5489	49.354		5489	47.395	54.358
ctg7180015128587	3750	3	4888	49.661		4888	47.395	55.136
ctg7180015124123	5091	3	4271	49.661		4271	47.395	55.136
ctg7180015131785	1838	3	5488	49.661		5488	47.395	55.136
ctg7180015124123	5075	3	4270	49.661		4270	47.395	55.136
ctg7180015124123	5102	3	4272	49.661		4272	47.395	55.136
ctg7180015107248	2062	3	2276	49.974		2276	47.395	55.767
ctg7180015151278	7285	3	9474	50.652		9474	47.395	56.867
ctg7180015151278	7274	3	9473	50.652		9473	47.395	56.867
ctg7180015149241	14348	3	8909	50.893		8909	47.395	57.629
ctg7180015149241	14305	3	8908	50.893		8908	47.395	57.629
ctg7180015138888	5577	3	6713	52.05		6713	47.395	60.01
ctg7180015101603	4038	3	1673	52.123		1673	47.395	60.161
ctg7180015101603	4082	3	1674	52.123		1674	47.395	60.161
ctg7180015121501	4165	3	3931	52.199		3931	47.395	60.312
ctg7180015130696	10793	3	5286	52.271		5286	47.395	60.463
ctg7180015130696	10637	3	5285	52.34		5285	47.395	60.611
ctg7180015130696	10826	3	5287	52.34		5287	47.395	60.611
ctg7180015120564	204	3	3786	53.198		3786	47.395	62.387
ctg7180015145559	3403	3	8036	53.204		8036	47.395	62.395
ctg7180015112981	2674	3	2759	53.205		2759	47.395	62.396
ctg7180015112981	2689	3	2760	53.205		2760	47.395	62.396
ctg7180015150447	16732	3	9185	53.205		9185	47.395	62.396
ctg7180015115343	41797	3	3024	53.205		3024	47.395	62.396
ctg7180015137528	11716	3	6481	53.795		6481	47.395	63.653
ctg7180015094960	3964	3	1021	53.795		1021	47.395	63.653
ctg7180015114790	5451	3	2927	53.795		2927	47.395	63.653
ctg7180015129451	12876	3	5060	53.795		5060	47.395	63.653
ctg7180015098957	9855	3	1399	53.795		1399	47.395	63.653
ctg7180015143368	15881	3	7523	53.795		7523	47.395	63.653
ctg7180015105034	3008	3	2046	53.795		2046	47.395	63.653
ctg7180015102692	12274	3	1790	53.795		1790	47.395	63.653
ctg7180015151233	4400	3	9463	53.795		9463	47.395	63.653
ctg7180015151233	4389	3	9462	53.795		9462	47.395	63.653
ctg7180015090871	3833	3	791	53.795		791	47.395	63.653
ctg7180015143368	15997	3	7524	53.796		7524	47.395	63.653
ctg7180015117926	7979	3	3420	53.796		3420	47.395	63.653
ctg7180015151233	4277	3	9461	53.796		9461	47.395	63.653
ctg7180015105034	2990	3	2045	53.796		2045	47.395	63.653
ctg7180015140072	1569	3	6904	53.796		6904	47.395	63.655
ctg7180015105594	2843	3	2110	53.798		2110	47.395	63.657
ctg7180015145559	3496	3	8037	53.8		8037	47.395	63.659
ctg7180015131583	5666	3	5448	53.803		5448	47.395	63.664
ctg7180015131583	5668	3	5449	53.803		5449	47.395	63.664
ctg7180015131583	5689	3	5450	53.803		5450	47.395	63.664
ctg7180015102692	12067	3	1789	53.935		1789	47.396	63.896
ctg7180015143628	6679	3	7559	54.375		7559	47.396	64.149
ctg7180015140072	1782	3	6906	54.738		6906	47.396	64.664
ctg7180015094204	1513	3	955	54.789		955	47.471	64.668
ctg7180015140072	1767	3	6905	55.014		6905	49.254	64.675
ctg7180015140072	1822	3	6907	55.053		6907	49.459	64.681
ctg7180015120199	2371	4	3741	0		3741	0	0
ctg7180015118289	3614	4	3466	0.006		3466	0.007	0.005
ctg7180015122665	3115	4	4090	0.232		4090	0.007	0.297
ctg7180015110093	4297	4	2485	0.258		2485	0.007	0.6
ctg7180015134768	3237	4	5965	0.258		5965	0.007	0.6
ctg7180015134768	3299	4	5966	0.258		5966	0.007	0.6
ctg7180015122665	3099	4	4088	0.265		4088	0.007	0.895
ctg7180015146141	7124	4	8174	2.424		8174	0.007	1.19
ctg7180015145912	4887	4	8124	4.041		8124	5.989	1.19
ctg7180015146141	11623	4	8175	4.909		8175	8.15	1.19
ctg7180015146141	7091	4	8173	5.815		8173	9.149	1.454
SSR		4	10104	6.973		10104	10.863	1.776
ctg7180015143894	1080	4	7602	7.299		7602	11.758	1.777
ctg7180015143894	1037	4	7601	7.299		7601	11.758	1.777
ctg7180015150028	8761	4	9061	10.048		9061	17.608	1.777
ctg7180015125057	2021	4	4384	12.381		4384	21.962	1.79
ctg7180015132310	726	4	5591	22.077		5591	39.269	4.525
ctg7180015132310	588	4	5588	22.077		5588	39.269	4.525
ctg7180015132310	793	4	5593	22.077		5593	39.269	4.525
ctg7180015132310	613	4	5589	22.079		5589	39.269	4.525
ctg7180015122665	3113	4	4089	22.086		4089	39.269	4.802
ctg7180015121788	843	4	3962	22.101		3962	39.275	5.019
ctg7180015121788	612	4	3961	22.101		3961	39.275	5.019
ctg7180015115206	22902	4	2997	22.276		2997	39.415	5.228
ctg7180015115206	22864	4	2995	22.276		2995	39.415	5.228
ctg7180015115206	22926	4	2998	22.276		2998	39.415	5.228
ctg7180015115206	22717	4	2994	23.778		2994	41.682	5.43
ctg7180015115206	22708	4	2993	23.78		2993	41.687	5.431
ctg7180015085794	9905	4	441	24.297		441	42.778	5.431
ctg7180015134647	1597	4	5956	24.297		5956	42.778	5.431
ctg7180015134647	1509	4	5955	24.297		5955	42.778	5.432
ctg7180015146335	6583	4	8222	24.298		8222	42.786	5.436
ctg7180015146335	6381	4	8221	24.298		8221	42.786	5.436
ctg7180015134647	1469	4	5954	24.311		5954	42.795	6.008
ctg7180015151306	10558	4	9488	26.661		9488	44.294	6.008
ctg7180015151306	10673	4	9491	26.834		9491	44.294	7.895
ctg7180015151306	10709	4	9492	26.98		9492	44.294	10.159
ctg7180015151306	10541	4	9487	26.98		9487	44.294	10.159
ctg7180015151306	10604	4	9489	26.98		9489	44.294	10.159
ctg7180015151306	10658	4	9490	27.021		9490	44.296	10.238
ctg7180015135755	10019	4	6143	29.11		6143	47.225	10.256
ctg7180015135755	10114	4	6144	29.11		6144	47.225	10.256
ctg7180015135755	6680	4	6141	29.11		6141	47.225	10.256
ctg7180015088204	5755	4	638	29.458		638	47.797	10.256
ctg7180015141091	8532	4	7067	29.458		7067	47.797	10.256
ctg7180015115637	16179	4	3068	29.458		3068	47.797	10.257
ctg7180015139886	8014	4	6877	29.458		6877	47.797	10.257
ctg7180015091032	6977	4	799	29.467		799	47.798	10.257
ctg7180015135755	13499	4	6147	29.945		6147	48.695	10.264
ctg7180015135755	9985	4	6142	29.97		6142	48.696	10.461
ctg7180015140137	4515	4	6913	30.93		6913	48.696	12.112
ctg7180015122290	6170	4	4022	30.933		4022	48.696	12.112
ctg7180015140861	6998	4	7031	30.938		7031	48.696	12.153
ctg7180015125718	371	4	4489	30.938		4489	48.696	12.153
ctg7180015140861	7200	4	7033	31.225		7033	48.696	12.686
ctg7180015151981	18585	4	9715	31.225		9715	48.696	12.686
ctg7180015121959	1175	4	3973	31.225		3973	48.696	12.686
ctg7180015151981	18604	4	9716	31.225		9716	48.696	12.686
ctg7180015140861	5888	4	7029	31.225		7029	48.696	12.686
ctg7180015151981	19458	4	9718	31.513		9718	48.696	13.219
ctg7180015150052	6961	4	9069	31.522		9069	48.697	13.219
ctg7180015088204	5884	4	639	31.522		639	48.697	13.219
SSR		4	10116	31.907		10116	49.603	13.219
ctg7180015146674	1280	4	8310	32.084		8310	49.957	13.219
ctg7180015150052	6994	4	9071	32.084		9071	49.957	13.219
ctg7180015140861	6995	4	7030	32.084		7030	49.957	13.219
ctg7180015140861	7192	4	7032	32.084		7032	49.957	13.219
ctg7180015126378	6636	4	4600	32.084		4600	49.957	13.219
ctg7180015146674	1266	4	8309	32.084		8309	49.957	13.219
ctg7180015153604	10222	4	10044	32.084		10044	49.957	13.219
ctg7180015150052	6924	4	9067	32.086		9067	49.957	13.22
ctg7180015150052	6951	4	9068	32.086		9068	49.957	13.22
ctg7180015150052	6990	4	9070	32.092		9070	49.957	13.254
ctg7180015128086	8107	4	4825	32.588		4825	49.957	14.387
ctg7180015140110	8623	4	6910	32.588		6910	49.957	14.387
ctg7180015145709	1965	4	8055	32.588		8055	49.957	14.387
ctg7180015145709	2022	4	8056	32.588		8056	49.957	14.387
ctg7180015116857	10085	4	3280	32.909		3280	50.402	14.391
ctg7180015153265	5746	4	10005	33.846		10005	50.402	15.574
ctg7180015153265	5677	4	10003	33.846		10003	50.402	15.574
ctg7180015152953	2978	4	9969	33.847		9969	50.462	15.574
ctg7180015153265	5649	4	10002	33.853		10002	50.79	15.574
ctg7180015133557	4249	4	5793	33.859		5793	51.107	15.574
ctg7180015137141	3145	4	6397	33.865		6397	51.434	15.574
ctg7180015152953	26511	4	9970	33.865		9970	51.434	15.574
ctg7180015153265	5737	4	10004	33.865		10004	51.434	15.574
ctg7180015126868	1735	4	4670	35.145		4670	51.434	16.165
ctg7180015126868	1978	4	4671	35.287		4671	53.51	16.165
ctg7180015141811	2234	4	7197	35.399		7197	53.51	16.459
ctg7180015115203	30673	4	2992	35.643		2992	53.51	16.757
ctg7180015142309	8351	4	7318	35.643		7318	53.51	16.757
ctg7180015142309	8212	4	7314	35.643		7314	53.51	16.757
ctg7180015125738	503	4	4493	35.865		4493	53.955	16.757
ctg7180015110274	2624	4	2525	35.866		2525	53.959	16.757
ctg7180015125746	21688	4	4495	36.031		4495	54.295	16.757
ctg7180015137648	2787	4	6501	36.197		6501	54.621	16.757
ctg7180015142309	8340	4	7317	36.267		7317	54.621	16.757
ctg7180015115203	29766	4	2991	36.531		2991	55.291	16.757
ctg7180015084471	31086	4	365	36.531		365	55.291	16.757
ctg7180015132327	44635	4	5598	36.531		5598	55.291	16.757
ctg7180015089066	969	4	669	36.531		669	55.291	16.757
ctg7180015132327	16172	4	5596	36.752		5596	55.291	17.196
ctg7180015133066	11247	4	5697	36.752		5697	55.291	17.236
ctg7180015132327	31124	4	5597	36.752		5597	55.291	17.28
ctg7180015106467	7943	4	2207	36.752		2207	55.291	17.321
ctg7180015113860	5627	4	2846	36.752		2846	55.291	17.364
ctg7180015113860	5721	4	2848	36.752		2848	55.291	17.364
ctg7180015113860	5713	4	2847	36.752		2847	55.291	17.364
ctg7180015132070	8486	4	5544	36.752		5544	55.291	17.403
ctg7180015144953	73590	4	7864	36.752		7864	55.291	17.44
ctg7180015144953	73623	4	7865	36.752		7865	55.291	17.44
ctg7180015144953	73566	4	7863	36.752		7863	55.291	17.44
ctg7180015133066	11076	4	5696	36.752		5696	55.291	17.479
ctg7180015079475	14950	4	41	37.521		41	56.507	17.479
ctg7180011141594	775	4	1	37.521		1	56.507	17.515
ctg7180015144271	4575	4	7670	37.521		7670	56.507	17.554
ctg7180015144953	73783	4	7867	37.521		7867	56.507	17.554
ctg7180015110994	15379	4	2587	37.521		2587	56.507	17.554
ctg7180015117524	35080	4	3361	37.521		3361	56.507	17.554
ctg7180015127660	5013	4	4758	37.521		4758	56.507	17.554
ctg7180015139139	1565	4	6763	37.521		6763	56.507	17.554
ctg7180015149562	36639	4	8977	37.521		8977	56.507	17.554
ctg7180015126826	1044	4	4669	37.521		4669	56.507	17.554
ctg7180015122909	2329	4	4109	37.521		4109	56.507	17.554
ctg7180015148094	3452	4	8674	37.521		8674	56.507	17.554
ctg7180015117524	35304	4	3363	37.521		3363	56.507	17.554
ctg7180015125479	12562	4	4457	37.521		4457	56.507	17.554
ctg7180015142309	8325	4	7316	37.521		7316	56.507	17.554
ctg7180015117068	13338	4	3297	37.521		3297	56.507	17.554
ctg7180015132070	8417	4	5541	37.521		5541	56.507	17.554
ctg7180015132070	8438	4	5542	37.521		5542	56.507	17.554
ctg7180015107156	13058	4	2269	37.521		2269	56.507	17.554
ctg7180015123628	2852	4	4202	37.521		4202	56.507	17.554
ctg7180015137410	2225	4	6461	37.521		6461	56.507	17.554
ctg7180015110908	3710	4	2578	37.521		2578	56.507	17.554
ctg7180015086366	1104	4	499	37.521		499	56.507	17.554
ctg7180015126668	992	4	4656	37.521		4656	56.507	17.554
ctg7180015144953	73717	4	7866	37.521		7866	56.507	17.554
ctg7180015119576	1422	4	3658	37.521		3658	56.507	17.554
ctg7180015144271	4547	4	7669	37.521		7669	56.507	17.554
ctg7180015110908	3741	4	2579	37.521		2579	56.507	17.554
ctg7180015116522	7536	4	3227	37.521		3227	56.507	17.554
ctg7180015148998	20285	4	8841	37.521		8841	56.507	17.554
ctg7180015122909	2373	4	4110	37.521		4110	56.507	17.554
ctg7180015119444	3460	4	3628	37.529		3628	56.507	17.778
ctg7180015110908	3697	4	2577	37.537		2577	56.507	18.048
ctg7180015144953	28974	4	7857	37.933		7857	56.509	18.274
ctg7180015145301	678	4	7954	37.933		7954	56.509	18.274
ctg7180015107025	2552	4	2260	38.361		2260	57.579	18.274
ctg7180015144953	16259	4	7853	38.78		7853	57.579	18.991
ctg7180015144937	3216	4	7835	38.78		7835	57.579	18.991
ctg7180015144953	16247	4	7852	38.78		7852	57.579	18.991
ctg7180015144953	16438	4	7854	38.78		7854	57.579	18.991
ctg7180015080505	944	4	114	38.78		114	57.579	18.991
ctg7180015144937	8160	4	7837	38.78		7837	57.579	18.991
ctg7180015144937	8185	4	7838	38.78		7838	57.579	18.991
ctg7180015144937	8302	4	7839	38.78		7839	57.579	18.991
ctg7180015144937	8153	4	7836	38.78		7836	57.579	18.991
ctg7180015144953	6264	4	7851	38.78		7851	57.579	18.991
ctg7180015079475	14917	4	40	38.78		40	57.579	18.991
ctg7180015144953	6249	4	7850	38.78		7850	57.579	18.991
ctg7180015114201	9524	4	2874	38.78		2874	57.579	18.993
ctg7180015138928	4896	4	6719	38.782		6719	57.579	18.994
ctg7180015148175	19313	4	8691	39.408		8691	57.716	20.068
ctg7180015148175	19342	4	8692	39.408		8692	57.716	20.068
ctg7180015102012	4519	4	1717	39.412		1717	57.716	20.072
ctg7180015117660	1197	4	3370	40.043		3370	57.825	21.16
ctg7180015084648	9025	4	371	40.044		371	57.937	21.16
ctg7180015081948	3435	4	217	40.044		217	57.937	21.16
ctg7180015130878	13698	4	5328	40.044		5328	57.937	21.16
ctg7180015110908	3678	4	2576	40.044		2576	57.937	21.16
ctg7180015099152	10778	4	1416	40.044		1416	57.937	21.16
ctg7180015122867	45888	4	4107	40.044		4107	57.937	21.16
ctg7180015125763	30377	4	4501	40.044		4501	57.937	21.16
ctg7180015085200	9378	4	398	40.044		398	57.937	21.16
ctg7180015094376	11654	4	968	40.044		968	57.937	21.16
ctg7180015109578	2584	4	2435	40.044		2435	57.937	21.16
ctg7180015115661	5763	4	3085	40.044		3085	57.937	21.16
ctg7180015132070	8456	4	5543	40.044		5543	57.937	21.16
ctg7180015144953	29081	4	7859	40.044		7859	57.937	21.16
ctg7180015144953	29046	4	7858	40.044		7858	57.937	21.16
ctg7180015091344	27793	4	820	40.044		820	57.937	21.16
ctg7180015104415	26692	4	1979	40.044		1979	57.937	21.16
ctg7180015120160	3246	4	3734	40.044		3734	57.937	21.16
ctg7180015148929	17292	4	8819	40.044		8819	57.937	21.16
ctg7180015148929	17120	4	8818	40.044		8818	57.937	21.16
SSR		4	10130	40.044		10130	57.937	21.16
ctg7180015114890	869	4	2942	40.283		2942	57.937	21.752
ctg7180015110994	15143	4	2586	40.476		2586	57.937	22.164
ctg7180015117524	35087	4	3362	40.565		3362	57.937	22.164
ctg7180015117068	13535	4	3299	40.756		3299	57.937	22.575
ctg7180015117068	13483	4	3298	40.756		3298	57.937	22.575
ctg7180015098163	17691	4	1312	40.954		1312	57.937	22.99
ctg7180015148175	26225	4	8693	41.048		8693	57.937	23.173
ctg7180015115198	20842	4	2990	41.15		2990	57.937	23.357
ctg7180015114887	5336	4	2941	41.15		2941	57.938	23.357
ctg7180015089305	7760	4	682	41.546		682	59.008	23.357
ctg7180015149002	11285	4	8846	41.546		8846	59.008	23.357
ctg7180015137220	17570	4	6422	41.546		6422	59.009	23.357
ctg7180015125438	10534	4	4433	41.546		4433	59.009	23.357
ctg7180015137410	2348	4	6462	41.546		6462	59.009	23.357
ctg7180015085791	324	4	438	41.547		438	59.009	23.357
ctg7180015102412	4036	4	1763	41.547		1763	59.009	23.357
ctg7180015120400	9104	4	3761	41.743		3761	59.009	23.357
ctg7180015102012	9439	4	1720	42.19		1720	59.009	24.558
ctg7180015102012	4502	4	1716	42.195		1716	59.009	24.564
ctg7180015102012	4719	4	1719	42.195		1719	59.009	24.564
ctg7180015151184	27570	4	9443	42.849		9443	59.009	25.787
ctg7180015087348	1239	4	563	42.85		563	59.009	25.787
ctg7180015087348	1402	4	567	42.85		567	59.009	25.787
ctg7180015151184	27477	4	9442	42.85		9442	59.009	25.787
ctg7180015151184	27626	4	9444	42.85		9444	59.009	25.787
ctg7180015117117	2488	4	3308	42.85		3308	59.009	25.787
ctg7180015118511	30217	4	3483	42.85		3483	59.009	25.787
ctg7180015119576	1410	4	3657	42.85		3657	59.009	25.787
ctg7180015118511	30340	4	3484	42.85		3484	59.009	25.787
ctg7180015120167	27659	4	3735	42.85		3735	59.009	25.787
ctg7180015086891	5829	4	531	42.85		531	59.009	25.787
ctg7180015151184	23222	4	9440	42.85		9440	59.009	25.787
ctg7180015101113	14360	4	1602	43.496		1602	59.009	26.983
ctg7180015117117	36	4	3302	43.496		3302	59.009	26.983
ctg7180015117117	287	4	3306	43.496		3306	59.009	26.983
ctg7180015101117	2609	4	1603	43.696		1603	59.009	27.388
ctg7180015101117	2665	4	1604	43.696		1604	59.009	27.388
ctg7180015136988	1970	4	6367	43.896		6367	59.009	27.792
ctg7180015136988	2008	4	6368	43.896		6368	59.009	27.792
ctg7180015127799	4609	4	4784	43.896		4784	59.009	27.792
ctg7180015127799	4618	4	4785	43.896		4785	59.009	27.792
ctg7180015139336	4957	4	6795	43.896		6795	59.009	27.792
ctg7180015131468	13275	4	5435	43.896		5435	59.009	27.792
ctg7180015150482	14482	4	9206	43.896		9206	59.009	27.792
ctg7180015127640	8810	4	4755	43.896		4755	59.009	27.792
ctg7180015116837	3349	4	3277	43.896		3277	59.009	27.792
ctg7180015095329	17705	4	1051	43.896		1051	59.009	27.792
ctg7180015117117	339	4	3307	43.896		3307	59.009	27.792
ctg7180015083914	1551	4	328	43.896		328	59.009	27.792
ctg7180015083914	1537	4	327	43.896		327	59.009	27.792
ctg7180015100627	667	4	1543	43.896		1543	59.009	27.792
ctg7180015117117	285	4	3305	43.896		3305	59.009	27.792
ctg7180015150039	10075	4	9064	43.896		9064	59.009	27.792
ctg7180015119364	3570	4	3615	43.896		3615	59.009	27.792
ctg7180015143596	11485	4	7555	43.896		7555	59.009	27.792
ctg7180015137220	17516	4	6421	43.896		6421	59.009	27.792
ctg7180015100627	620	4	1541	43.896		1541	59.009	27.792
ctg7180015150084	3190	4	9080	43.896		9080	59.009	27.792
ctg7180015117117	239	4	3304	43.896		3304	59.009	27.792
ctg7180015093556	24152	4	932	44.083		932	59.009	28.166
ctg7180015113903	5422	4	2852	44.083		2852	59.009	28.166
ctg7180015143872	21764	4	7598	44.083		7598	59.009	28.166
ctg7180015119924	11890	4	3701	44.083		3701	59.009	28.166
ctg7180015145781	21759	4	8076	44.083		8076	59.009	28.166
ctg7180015118511	30205	4	3482	44.083		3482	59.009	28.166
ctg7180015093556	24212	4	933	44.083		933	59.009	28.166
ctg7180015139526	6730	4	6817	44.083		6817	59.009	28.166
ctg7180015139526	6534	4	6816	44.083		6816	59.009	28.166
ctg7180015120400	9179	4	3762	44.083		3762	59.009	28.166
ctg7180015127799	5074	4	4787	44.083		4787	59.009	28.166
ctg7180015117117	61	4	3303	44.083		3303	59.009	28.166
ctg7180015110131	9461	4	2496	44.083		2496	59.009	28.166
ctg7180015121296	39050	4	3911	44.083		3911	59.009	28.166
ctg7180015148406	2565	4	8724	44.084		8724	59.086	28.166
ctg7180015086664	9588	4	518	44.084		518	59.154	28.166
ctg7180015119924	11911	4	3702	44.269		3702	59.223	28.288
ctg7180015106870	300	4	2243	44.459		2243	59.299	28.408
ctg7180015102025	2177	4	1721	44.626		1721	59.367	28.514
ctg7180015121838	8202	4	3970	44.626		3970	59.367	28.514
ctg7180015115259	11724	4	3013	44.627		3013	59.367	28.612
ctg7180015142888	9412	4	7427	44.627		7427	59.367	28.726
ctg7180015121557	8500	4	3947	44.627		3947	59.367	28.726
ctg7180015132010	5958	4	5529	44.627		5529	59.367	28.726
ctg7180015119364	3338	4	3613	44.627		3613	59.367	28.726
ctg7180015121271	9314	4	3903	44.627		3903	59.367	28.726
ctg7180015147166	17410	4	8445	44.627		8445	59.367	28.727
ctg7180015147166	17405	4	8444	44.627		8444	59.367	28.727
ctg7180015110261	21347	4	2522	44.628		2522	59.367	28.727
ctg7180015139336	5006	4	6796	44.628		6796	59.367	28.727
ctg7180015110131	14604	4	2498	44.628		2498	59.367	28.727
ctg7180015110131	14590	4	2497	44.628		2497	59.367	28.727
ctg7180015110131	14613	4	2499	44.628		2499	59.367	28.727
ctg7180015110131	14635	4	2500	44.628		2500	59.367	28.727
ctg7180015087348	1254	4	565	44.628		565	59.367	28.727
ctg7180015087348	1245	4	564	44.628		564	59.367	28.727
ctg7180015087348	1257	4	566	44.628		566	59.367	28.727
ctg7180015100627	777	4	1544	44.628		1544	59.367	28.727
ctg7180015120564	386	4	3788	44.994		3788	59.367	29.491
ctg7180015133468	2207	4	5779	44.994		5779	59.367	29.491
ctg7180015125481	10154	4	4459	44.994		4459	59.367	29.491
ctg7180015121557	8517	4	3948	44.994		3948	59.367	29.491
ctg7180015125481	10034	4	4458	44.994		4458	59.367	29.491
SSR		4	10069	45.434		10069	59.367	29.491
ctg7180015128617	3535	4	4889	46.848		4889	59.367	33.295
ctg7180015142894	4097	4	7431	46.849		7431	59.367	33.295
ctg7180015092150	2509	4	850	46.85		850	59.367	33.298
ctg7180015128500	5475	4	4874	46.85		4874	59.367	33.298
ctg7180015128500	5230	4	4873	46.85		4873	59.367	33.298
ctg7180015141699	13504	4	7162	46.852		7162	59.367	33.302
ctg7180015086126	18006	4	474	47.403		474	59.367	34.43
ctg7180015125807	1665	4	4505	47.403		4505	59.367	34.433
ctg7180015127509	12821	4	4739	47.404		4739	59.367	34.434
ctg7180015079929	160	4	83	47.405		83	59.367	34.435
ctg7180015086126	18153	4	475	47.405		475	59.367	34.436
ctg7180015131468	13202	4	5434	47.409		5434	59.367	34.446
ctg7180015090774	1652	4	781	49.519		781	59.367	38.728
ctg7180015090774	1669	4	782	50.158		782	59.367	40.033
ctg7180015126175	1414	4	4571	50.724		4571	59.367	41.181
ctg7180015088132	2605	4	633	50.724		633	59.367	41.181
SSR		4	10064	50.725		10064	59.367	41.181
ctg7180015151811	8096	4	9633	50.725		9633	59.367	41.181
ctg7180015151811	8110	4	9634	50.725		9634	59.367	41.181
ctg7180015151811	2178	4	9631	50.725		9631	59.367	41.181
ctg7180015139172	1691	4	6765	50.725		6765	59.367	41.181
ctg7180015151811	8246	4	9635	50.725		9635	59.367	41.182
ctg7180015147501	6903	4	8511	51.119		8511	59.367	42.012
ctg7180015127902	5823	4	4798	51.514		4798	59.367	42.846
ctg7180015129934	13874	4	5155	52.198		5155	59.367	44.306
ctg7180015151221	13512	4	9452	52.199		9452	59.367	44.307
ctg7180015079929	148	4	82	52.199		82	59.367	44.307
ctg7180015079929	170	4	84	52.199		84	59.367	44.307
ctg7180015079929	308	4	85	52.199		85	59.367	44.307
ctg7180015115160	2719	4	2975	52.199		2975	59.367	44.307
ctg7180015135866	7665	4	6176	52.199		6176	59.367	44.308
ctg7180015151221	13626	4	9453	52.199		9453	59.367	44.308
ctg7180015128253	1212	4	4851	52.199		4851	59.367	44.309
ctg7180015139793	10852	4	6858	52.2		6858	59.367	44.31
ctg7180015145224	7507	4	7941	52.263		7941	59.367	44.31
ctg7180015087527	177	4	576	52.263		576	59.367	44.31
SSR		4	10120	52.427		10120	59.367	44.747
ctg7180015111294	7883	4	2613	53.237		2613	59.367	46.435
ctg7180015145089	6745	4	7897	53.237		7897	59.367	46.435
ctg7180015145224	7425	4	7939	53.237		7939	59.367	46.435
ctg7180015103047	2847	4	1835	53.237		1835	59.367	46.435
ctg7180015145089	6543	4	7896	53.237		7896	59.367	46.435
ctg7180015111294	7894	4	2614	53.237		2614	59.367	46.435
ctg7180015111294	7865	4	2612	53.237		2612	59.367	46.435
ctg7180015145224	7489	4	7940	53.897		7940	59.367	47.813
ctg7180015136219	4801	4	6236	54.557		6236	59.367	49.19
ctg7180015145395	1221	4	7989	54.557		7989	59.367	49.191
ctg7180015115723	8473	4	3098	54.557		3098	59.367	49.191
ctg7180015145224	7333	4	7938	54.557		7938	59.367	49.191
ctg7180015145395	1230	4	7990	54.557		7990	59.367	49.191
ctg7180015145395	1052	4	7987	54.557		7987	59.367	49.191
ctg7180015145395	1111	4	7988	54.557		7988	59.367	49.191
ctg7180015131865	3818	4	5500	56.025		5500	59.367	52.222
ctg7180015143198	26406	4	7501	56.613		7501	59.367	53.548
ctg7180015142894	4044	4	7429	56.616		7429	59.367	53.559
ctg7180015130380	21581	4	5235	56.617		5235	59.367	53.561
ctg7180015142894	3867	4	7428	56.619		7428	59.367	53.565
ctg7180015085791	346	4	439	56.696		439	59.367	53.627
ctg7180015094934	6581	4	1019	59.801		1019	59.367	59.49
ctg7180015100793	22034	4	1562	59.801		1562	59.367	59.49
ctg7180015135379	14536	4	6066	59.801		6066	59.367	59.49
ctg7180015135379	14594	4	6068	59.801		6068	59.367	59.49
ctg7180015135379	14553	4	6067	59.801		6067	59.367	59.49
ctg7180015147529	8369	4	8514	59.801		8514	59.367	59.49
ctg7180015117576	638	4	3364	59.801		3364	59.367	59.49
ctg7180015100648	2571	4	1547	59.801		1547	59.367	59.49
ctg7180015119924	11606	4	3700	59.801		3700	59.367	59.49
ctg7180015140007	1081	4	6898	59.801		6898	59.367	59.49
ctg7180015149144	341	4	8886	59.801		8886	59.367	59.49
ctg7180015113390	1966	4	2820	59.801		2820	59.367	59.49
ctg7180015096353	5897	4	1131	59.801		1131	59.367	59.49
ctg7180015114806	1300	4	2928	60.041		2928	60.295	59.491
ctg7180015089120	3220	4	670	60.697		670	62.087	59.497
ctg7180015131975	2674	5	5520	0		5520	0	0
ctg7180015125956	7898	5	4526	0.374		4526	0.004	0.624
ctg7180015149388	20746	5	8934	0.739		8934	0.004	1.24
ctg7180015125970	2469	5	4532	0.739		4532	0.007	1.24
ctg7180015149388	16767	5	8932	0.739		8932	0.007	1.24
ctg7180015142319	2861	5	7320	0.739		7320	0.007	1.24
ctg7180015149388	13864	5	8930	0.739		8930	0.007	1.24
ctg7180015149388	42143	5	8936	0.739		8936	0.007	1.24
ctg7180015149388	16668	5	8931	0.739		8931	0.007	1.24
ctg7180015149388	42380	5	8937	0.739		8937	0.007	1.24
ctg7180015148616	34807	5	8742	0.739		8742	0.007	1.24
ctg7180015148616	35023	5	8743	0.739		8743	0.007	1.24
ctg7180015101330	39355	5	1633	0.739		1633	0.007	1.24
ctg7180015142338	8067	5	7325	0.739		7325	0.007	1.24
ctg7180015087558	2126	5	581	0.739		581	0.007	1.24
ctg7180015090385	767	5	754	0.739		754	0.007	1.24
ctg7180015136209	2793	5	6227	0.739		6227	0.007	1.24
ctg7180015136209	2749	5	6225	0.739		6225	0.007	1.24
ctg7180015136209	2787	5	6226	0.739		6226	0.007	1.24
ctg7180015149388	20738	5	8933	0.739		8933	0.007	1.24
ctg7180015144222	11001	5	7651	1.177		7651	0.007	2.114
ctg7180015144222	11114	5	7652	1.18		7652	0.007	2.118
ctg7180015087371	14098	5	571	1.283		571	0.007	2.323
ctg7180015122181	996	5	3995	2.239		3995	0.007	4.239
ctg7180015122181	991	5	3994	2.239		3994	0.007	4.239
ctg7180015133332	3890	5	5763	2.27		5763	0.007	4.292
ctg7180015133332	4047	5	5764	2.27		5764	0.007	4.292
ctg7180015136308	5106	5	6250	2.725		6250	0.007	5.206
ctg7180015137233	911	5	6425	3.906		6425	0.007	7.57
ctg7180015151462	4681	5	9517	3.906		9517	0.007	7.571
ctg7180015079432	4384	5	34	3.907		34	0.007	7.571
ctg7180015151926	11321	5	9683	3.907		9683	0.007	7.571
ctg7180015137660	2550	5	6502	3.907		6502	0.007	7.571
ctg7180015106459	3965	5	2203	3.907		2203	0.007	7.571
ctg7180015137233	782	5	6424	3.907		6424	0.007	7.571
ctg7180015143693	6008	5	7565	3.907		7565	0.007	7.571
ctg7180015151926	11392	5	9684	5.028		9684	0.007	9.865
ctg7180015133094	2575	5	5703	5.752		5703	0.007	11.336
ctg7180015138105	7060	5	6590	5.772		6590	0.007	11.397
ctg7180015107708	3066	5	2313	7.022		2313	0.007	13.976
ctg7180015130649	2325	5	5274	7.023		5274	0.007	13.977
ctg7180015107708	3052	5	2312	7.023		2312	0.007	13.978
ctg7180015140796	12772	5	7007	7.024		7007	0.007	13.979
ctg7180015119449	16515	5	3631	7.444		3631	0.007	14.896
ctg7180015132600	369	5	5647	11.928		5647	0.007	24.407
ctg7180015110355	10785	5	2537	12.903		2537	0.007	26.376
ctg7180015146318	25250	5	8216	12.907		8216	0.007	26.383
ctg7180015146318	25258	5	8217	12.908		8217	0.007	26.39
ctg7180015081046	276	5	172	12.913		172	0.007	26.39
ctg7180015104248	13107	5	1963	12.928		1963	0.007	26.427
ctg7180015134790	1296	5	5968	13.056		5968	0.007	26.907
ctg7180015081564	2880	5	190	14.788		190	0.007	30.196
ctg7180015081564	2938	5	192	14.788		192	0.007	30.196
ctg7180015081564	2891	5	191	14.788		191	0.007	30.196
ctg7180015119019	5214	5	3561	14.87		3561	0.007	30.358
ctg7180015140198	3674	5	6924	14.876		6924	0.007	30.358
ctg7180015112161	11157	5	2696	14.885		2696	0.007	30.372
ctg7180015112161	11126	5	2694	14.885		2694	0.007	30.372
ctg7180015112161	11147	5	2695	14.885		2695	0.007	30.372
ctg7180015081564	2852	5	189	14.885		189	0.007	30.372
ctg7180015146258	5658	5	8203	14.885		8203	0.007	30.373
ctg7180015087559	15010	5	585	14.885		585	0.007	30.373
ctg7180015087559	15171	5	586	14.885		586	0.007	30.373
ctg7180015103660	11118	5	1896	14.887		1896	0.007	30.374
ctg7180015136793	6238	5	6325	14.894		6325	0.007	30.387
ctg7180015121435	1394	5	3927	14.921		3927	0.007	30.387
ctg7180015121435	1302	5	3926	14.921		3926	0.007	30.387
ctg7180015121435	1296	5	3925	14.921		3925	0.007	30.387
ctg7180015121435	1273	5	3924	14.921		3924	0.007	30.387
ctg7180015121435	1409	5	3928	14.921		3928	0.007	30.387
ctg7180015116127	1969	5	3179	14.955		3179	0.007	30.498
ctg7180015136990	4578	5	6369	16.899		6369	0.007	34.361
ctg7180015079228	3730	5	24	16.919		24	0.007	34.396
ctg7180015106605	4121	5	2227	17.586		2227	0.007	35.724
ctg7180015150003	51378	5	9052	17.59		9052	0.007	35.73
SSR		5	10148	17.594		10148	0.007	35.736
ctg7180015144506	7099	5	7711	17.594		7711	0.007	35.736
ctg7180015120184	6294	5	3737	18.329		3737	0.007	37.178
ctg7180015128838	10256	5	4937	18.335		4937	0.007	37.187
ctg7180015128838	10265	5	4938	18.335		4938	0.007	37.187
ctg7180015134599	740	5	5946	18.335		5946	0.007	37.187
ctg7180015130221	1070	5	5213	18.335		5213	0.007	37.187
ctg7180015130221	6377	5	5217	18.335		5217	0.007	37.187
ctg7180015130221	6351	5	5216	18.335		5216	0.007	37.187
ctg7180015121435	1046	5	3923	18.335		3923	0.007	37.187
ctg7180015079228	3729	5	23	18.335		23	0.007	37.187
ctg7180015120184	6300	5	3738	18.335		3738	0.007	37.187
ctg7180015146455	738	5	8248	18.335		8248	0.007	37.187
ctg7180015142075	1365	5	7269	18.335		7269	0.007	37.187
ctg7180015137006	9960	5	6370	18.335		6370	0.007	37.187
ctg7180015130221	1081	5	5214	18.335		5214	0.007	37.187
ctg7180015135309	17300	5	6051	18.335		6051	0.007	37.187
ctg7180015101330	39335	5	1632	18.335		1632	0.007	37.188
ctg7180015120184	6404	5	3739	18.336		3739	0.007	37.189
ctg7180015091216	483	5	814	18.336		814	0.007	37.189
ctg7180015084026	29306	5	336	18.83		336	0.007	38.167
ctg7180015103262	22317	5	1854	18.831		1854	0.007	38.168
ctg7180015128694	35452	5	4902	18.831		4902	0.007	38.168
ctg7180015149684	928	5	8994	18.831		8994	0.007	38.169
ctg7180015153175	29178	5	9997	18.832		9997	0.007	38.169
ctg7180015103262	22275	5	1853	18.832		1853	0.007	38.17
ctg7180015115867	10618	5	3127	19.314		3127	0.007	39.154
ctg7180015149399	5102	5	8941	19.314		8941	0.007	39.154
ctg7180015149399	5060	5	8940	19.314		8940	0.007	39.154
ctg7180015128917	9110	5	4955	19.314		4955	0.007	39.154
ctg7180015115867	10584	5	3126	19.314		3126	0.007	39.155
ctg7180015115300	6529	5	3016	19.796		3016	0.007	40.139
ctg7180015115300	6607	5	3017	19.796		3017	0.007	40.139
ctg7180015125956	8107	5	4528	19.796		4528	0.007	40.139
ctg7180015098466	10305	5	1347	19.796		1347	0.007	40.139
ctg7180015149154	6949	5	8889	19.796		8889	0.007	40.139
ctg7180015130235	13865	5	5223	19.797		5223	0.007	40.139
ctg7180015084026	6083	5	333	19.797		333	0.007	40.139
ctg7180015094520	6053	5	974	19.797		974	0.007	40.139
ctg7180015094520	6064	5	975	19.797		975	0.007	40.139
ctg7180015134599	803	5	5948	19.797		5948	0.007	40.139
ctg7180015084026	6232	5	334	19.797		334	0.007	40.139
SSR		5	10117	19.797		10117	0.007	40.139
ctg7180015144222	11179	5	7653	19.797		7653	0.007	40.139
ctg7180015139429	1669	5	6802	19.797		6802	0.007	40.139
ctg7180015131488	688	5	5437	19.797		5437	0.007	40.139
ctg7180015131488	718	5	5438	19.797		5438	0.007	40.139
ctg7180015120184	6621	5	3740	19.797		3740	0.007	40.139
ctg7180015083120	8279	5	278	19.797		278	0.007	40.139
ctg7180015148575	6992	5	8738	19.797		8738	0.007	40.139
ctg7180015114979	1083	5	2949	19.797		2949	0.007	40.139
ctg7180015114979	945	5	2948	19.797		2948	0.007	40.139
ctg7180015084026	13199	5	335	19.797		335	0.007	40.139
ctg7180015130235	13908	5	5224	19.811		5224	0.007	40.162
ctg7180015117646	10804	5	3368	19.828		3368	0.007	40.189
ctg7180015130221	6274	5	5215	19.84		5215	0.007	40.216
ctg7180015118817	8355	5	3517	19.853		3517	0.007	40.244
ctg7180015118817	8167	5	3516	19.853		3516	0.007	40.244
ctg7180015115344	13282	5	3028	19.865		3028	0.007	40.27
ctg7180015150488	23394	5	9210	19.877		9210	0.007	40.295
ctg7180015127414	505	5	4730	19.885		4730	0.007	40.295
ctg7180015118817	10879	5	3518	19.902		3518	0.007	40.336
ctg7180015095268	17674	5	1048	19.917		1048	0.007	40.373
ctg7180015101132	18355	5	1607	19.94		1607	0.007	40.426
SSR		5	10131	19.964		10131	0.007	40.485
ctg7180015146258	5716	5	8204	19.964		8204	0.007	40.485
ctg7180015141707	21864	5	7166	19.964		7166	0.007	40.485
ctg7180015141707	21895	5	7167	19.964		7167	0.007	40.485
ctg7180015119019	5094	5	3560	20.012		3560	0.085	40.485
ctg7180015148548	5319	5	8737	20.065		8737	0.187	40.485
ctg7180015129979	3461	5	5162	20.109		5162	0.289	40.485
ctg7180015149154	6859	5	8888	20.143		8888	0.366	40.485
ctg7180015150488	14086	5	9209	20.186		9209	0.441	40.485
ctg7180015151594	6152	5	9541	20.233		9541	0.537	40.485
ctg7180015098814	11595	5	1389	20.279		1389	0.63	40.485
ctg7180015098814	11530	5	1388	20.279		1388	0.63	40.485
ctg7180015098814	11504	5	1387	20.279		1387	0.63	40.485
ctg7180015149213	3052	5	8901	20.324		8901	0.725	40.485
ctg7180015137006	10633	5	6371	20.324		6371	0.725	40.485
ctg7180015130727	9686	5	5291	20.324		5291	0.725	40.485
ctg7180015139555	2556	5	6821	20.324		6821	0.725	40.485
ctg7180015147834	2960	5	8603	20.324		8603	0.725	40.485
ctg7180015144670	3762	5	7760	20.324		7760	0.725	40.485
ctg7180015102204	10034	5	1730	20.324		1730	0.725	40.485
ctg7180015118817	10909	5	3519	20.324		3519	0.725	40.485
ctg7180015116757	30141	5	3262	20.324		3262	0.725	40.485
ctg7180015130727	33605	5	5292	20.324		5292	0.725	40.485
ctg7180015149399	4894	5	8939	20.324		8939	0.725	40.485
ctg7180015138540	11288	5	6663	20.324		6663	0.725	40.485
ctg7180015115344	4584	5	3027	20.324		3027	0.725	40.485
ctg7180015115344	4420	5	3026	20.324		3026	0.725	40.485
ctg7180015115344	4407	5	3025	20.324		3025	0.725	40.485
ctg7180015106461	16478	5	2205	20.324		2205	0.725	40.485
ctg7180015085205	5290	5	406	20.324		406	0.725	40.485
ctg7180015119931	24117	5	3703	20.551		3703	0.725	41.028
ctg7180015089151	4098	5	672	20.551		672	0.725	41.028
ctg7180015089151	4068	5	671	20.551		671	0.725	41.028
ctg7180015116757	30156	5	3263	20.551		3263	0.725	41.166
ctg7180015150395	18378	5	9178	20.554		9178	0.725	41.315
ctg7180015102848	3226	5	1810	21.227		1810	1.44	41.46
ctg7180015099281	5842	5	1430	21.229		1430	1.44	41.46
ctg7180015103132	285	5	1838	21.229		1838	1.44	41.573
ctg7180015150137	12236	5	9098	21.229		9098	1.44	41.573
ctg7180015084769	76586	5	378	21.229		378	1.44	41.573
ctg7180015082316	45885	5	233	21.229		233	1.44	41.573
ctg7180015082316	45955	5	234	21.229		234	1.44	41.573
ctg7180015106461	18180	5	2206	21.229		2206	1.44	41.573
ctg7180015091906	4052	5	835	21.587		835	1.44	42.287
ctg7180015127773	3326	5	4775	21.587		4775	1.44	42.287
ctg7180015117744	8342	5	3390	21.587		3390	1.44	42.287
ctg7180015148355	4405	5	8713	21.587		8713	1.44	42.287
ctg7180015145705	81113	5	8053	21.587		8053	1.44	42.287
ctg7180015124278	15400	5	4293	21.587		4293	1.44	42.287
ctg7180015124278	15391	5	4292	21.587		4292	1.44	42.287
ctg7180015124278	15366	5	4291	21.587		4291	1.44	42.287
ctg7180015132612	1007	5	5650	21.587		5650	1.44	42.287
ctg7180015106585	7305	5	2223	21.587		2223	1.44	42.287
ctg7180015094866	28462	5	1009	21.587		1009	1.44	42.287
ctg7180015117744	8243	5	3387	21.587		3387	1.44	42.287
ctg7180015142051	4786	5	7259	21.587		7259	1.44	42.287
ctg7180015091906	4085	5	836	21.587		836	1.44	42.287
ctg7180015117306	2364	5	3342	21.587		3342	1.44	42.287
ctg7180015141028	9803	5	7056	21.587		7056	1.44	42.287
ctg7180015145705	81152	5	8054	21.587		8054	1.44	42.287
ctg7180015130593	5527	5	5267	21.587		5267	1.44	42.287
ctg7180015137744	6508	5	6522	21.587		6522	1.44	42.287
ctg7180015119128	10366	5	3576	21.587		3576	1.44	42.287
ctg7180015145705	78184	5	8052	21.587		8052	1.44	42.287
ctg7180015146126	9079	5	8171	21.588		8171	1.61	42.287
ctg7180015119603	14422	5	3661	22.121		3661	1.798	42.626
ctg7180015119603	14235	5	3660	22.121		3660	1.798	42.626
ctg7180015117744	8236	5	3386	22.122		3386	1.798	43.004
ctg7180015113715	17980	5	2843	22.122		2843	1.798	43.004
ctg7180015118975	1477	5	3544	22.122		3544	1.798	43.004
ctg7180015130525	10383	5	5255	22.122		5255	1.798	43.004
ctg7180015098102	10690	5	1310	22.122		1310	1.798	43.004
ctg7180015094866	28519	5	1010	22.122		1010	1.798	43.004
ctg7180015135392	7581	5	6069	22.122		6069	1.798	43.027
ctg7180015117744	8272	5	3389	22.122		3389	1.798	43.047
ctg7180015117306	2389	5	3343	22.122		3343	1.798	43.073
ctg7180015089691	4915	5	713	22.122		713	1.798	43.073
ctg7180015139555	2527	5	6820	22.122		6820	1.798	43.102
ctg7180015114665	30377	5	2919	22.122		2919	1.798	43.127
ctg7180015114665	30384	5	2920	22.122		2920	1.798	43.127
ctg7180015130525	10475	5	5256	22.122		5256	1.798	43.149
ctg7180015140784	7614	5	7006	22.721		7006	2.894	43.17
ctg7180015145432	9415	5	8004	22.727		8004	2.899	43.192
ctg7180015141813	13786	5	7198	23.332		7198	3.998	43.215
ctg7180015138377	7283	5	6640	23.927		6640	5.081	43.234
ctg7180015088637	10809	5	655	23.927		655	5.081	43.254
ctg7180015088637	16609	5	656	23.927		656	5.081	43.274
ctg7180015118975	1587	5	3545	23.927		3545	5.081	43.295
ctg7180015118975	1710	5	3546	23.927		3546	5.081	43.316
ctg7180015121114	8549	5	3859	23.927		3859	5.081	43.341
ctg7180015141798	32151	5	7196	23.927		7196	5.081	43.362
ctg7180015150774	2827	5	9307	23.927		9307	5.081	43.362
ctg7180015150774	2841	5	9309	23.927		9309	5.081	43.362
ctg7180015150774	2828	5	9308	23.927		9308	5.081	43.362
ctg7180015118975	11082	5	3549	23.927		3549	5.081	43.362
ctg7180015140916	5225	5	7041	23.927		7041	5.081	43.362
ctg7180015143527	2930	5	7549	23.927		7549	5.081	43.362
ctg7180015123726	742	5	4216	23.927		4216	5.081	43.362
ctg7180015122339	8901	5	4033	23.927		4033	5.081	43.362
ctg7180015122339	8782	5	4032	23.927		4032	5.081	43.362
ctg7180015106814	30358	5	2240	23.927		2240	5.081	43.362
ctg7180015149839	13560	5	9023	23.927		9023	5.081	43.456
ctg7180015118975	11292	5	3550	23.927		3550	5.081	43.547
ctg7180015138377	7142	5	6639	23.927		6639	5.081	43.653
ctg7180015119642	6338	5	3669	25.499		3669	7.246	43.747
ctg7180015137605	97	5	6495	25.499		6495	7.246	43.842
ctg7180015113715	17936	5	2842	25.499		2842	7.246	43.988
ctg7180015103388	5905	5	1864	25.499		1864	7.246	44.073
ctg7180015122339	8943	5	4034	25.499		4034	7.246	44.073
ctg7180015100725	8018	5	1555	25.726		1555	7.246	44.802
ctg7180015100725	8021	5	1556	25.726		1556	7.246	44.802
ctg7180015136728	3979	5	6312	25.726		6312	7.246	44.802
ctg7180015118975	11059	5	3547	25.726		3547	7.246	44.802
ctg7180015079548	3305	5	43	26.089		43	7.246	45.524
ctg7180015151755	58205	5	9602	26.089		9602	7.246	45.524
ctg7180015121186	4746	5	3890	26.089		3890	7.246	45.524
ctg7180015134586	4459	5	5940	26.089		5940	7.246	45.524
ctg7180015134586	4426	5	5939	26.089		5939	7.246	45.524
ctg7180015134586	4465	5	5941	26.089		5941	7.246	45.524
ctg7180015125445	5616	5	4434	26.089		4434	7.246	45.524
ctg7180015134586	4581	5	5942	26.089		5942	7.246	45.524
ctg7180015131655	422	5	5473	26.089		5473	7.246	45.524
ctg7180015146606	5741	5	8280	26.089		8280	7.246	45.524
ctg7180015125445	11872	5	4435	26.089		4435	7.246	45.524
ctg7180015131655	346	5	5470	26.089		5470	7.246	45.524
ctg7180015150131	1560	5	9097	26.089		9097	7.246	45.524
ctg7180015131655	320	5	5469	26.089		5469	7.246	45.524
ctg7180015128977	15693	5	4960	26.391		4960	7.782	45.524
ctg7180015141638	2175	5	7147	26.688		7147	8.329	45.524
ctg7180015137605	79	5	6494	26.688		6494	8.329	45.524
ctg7180015110262	6029	5	2524	26.688		2524	8.329	45.524
ctg7180015110262	6019	5	2523	26.688		2523	8.329	45.524
ctg7180015136663	5439	5	6305	26.688		6305	8.329	45.524
ctg7180015116085	8092	5	3174	26.688		3174	8.329	45.524
ctg7180015150910	5479	5	9347	26.688		9347	8.329	45.524
ctg7180015150753	4952	5	9295	26.689		9295	8.329	45.864
ctg7180015115976	14567	5	3154	27.796		3154	9.766	46.245
ctg7180015115976	2262	5	3151	27.797		3151	9.766	46.245
ctg7180015137352	8522	5	6435	27.797		6435	9.766	46.245
ctg7180015132446	21304	5	5617	27.797		5617	9.766	46.245
ctg7180015137605	106	5	6496	27.797		6496	9.766	46.251
ctg7180015125258	2833	5	4405	27.883		4405	9.766	46.96
ctg7180015124920	3932	5	4368	28.424		4368	9.766	47.682
ctg7180015128870	1069	5	4944	28.424		4944	9.766	47.682
ctg7180015151933	33611	5	9690	28.424		9690	9.766	47.682
ctg7180015106043	7528	5	2153	28.424		2153	9.766	47.682
ctg7180015121161	26800	5	3887	28.424		3887	9.766	47.682
ctg7180015121161	26792	5	3886	28.424		3886	9.766	47.682
ctg7180015135769	884	5	6154	28.424		6154	9.766	47.682
ctg7180015115976	2232	5	3150	28.424		3150	9.766	47.682
ctg7180015115976	2323	5	3153	28.424		3153	9.766	47.682
ctg7180015106118	5176	5	2157	28.424		2157	9.766	47.682
ctg7180015107795	21662	5	2327	28.424		2327	9.766	47.682
ctg7180015128870	1074	5	4945	28.424		4945	9.766	47.682
ctg7180015128870	1058	5	4943	28.424		4943	9.766	47.682
ctg7180015085336	2723	5	410	28.424		410	9.766	47.682
ctg7180015112028	3979	5	2686	29.599		2686	11.319	48.398
ctg7180015120607	20541	5	3792	30.102		3792	12.296	48.398
ctg7180015124920	4009	5	4371	31.425		4371	15.125	48.398
ctg7180015124920	3998	5	4370	31.425		4370	15.125	48.398
ctg7180015136176	741	5	6220	31.91		6220	16.155	48.398
ctg7180015141422	4280	5	7102	31.911		7102	16.157	48.398
ctg7180015132174	450	5	5564	31.911		5564	16.157	48.398
ctg7180015132174	426	5	5563	31.911		5563	16.157	48.398
ctg7180015148325	1309	5	8708	31.911		8708	16.157	48.398
ctg7180015148325	1165	5	8707	31.911		8707	16.157	48.398
ctg7180015151933	33612	5	9691	31.911		9691	16.157	48.398
ctg7180015132174	401	5	5561	31.911		5561	16.157	48.398
ctg7180015107297	2807	5	2277	31.911		2277	16.157	48.398
ctg7180015152754	18507	5	9931	31.911		9931	16.157	48.398
ctg7180015124920	3970	5	4369	31.936		4369	16.157	48.561
ctg7180015129490	3280	5	5062	31.982		5062	16.157	48.713
ctg7180015136494	4363	5	6279	32.183		6279	16.157	48.87
ctg7180015136176	622	5	6219	32.186		6219	16.157	48.87
ctg7180015088611	7264	5	651	37.496		651	25.694	48.87
ctg7180015152882	7683	5	9961	37.553		9961	25.712	48.949
ctg7180015135375	11742	5	6062	41.43		6062	25.782	56.371
ctg7180015135375	11722	5	6060	41.43		6060	25.782	56.371
ctg7180015135375	11737	5	6061	41.43		6061	25.782	56.371
ctg7180015135375	11850	5	6064	41.435		6064	25.783	56.371
ctg7180015119219	11783	5	3595	41.435		3595	25.784	56.372
ctg7180015128820	1598	5	4931	41.435		4931	25.784	56.372
ctg7180015119219	11606	5	3593	41.435		3593	25.784	56.372
ctg7180015119219	11642	5	3594	41.435		3594	25.784	56.372
ctg7180015134549	2292	5	5934	41.435		5934	25.784	56.372
ctg7180015135375	11747	5	6063	41.435		6063	25.784	56.372
ctg7180015119219	6936	5	3591	41.436		3591	25.784	56.374
ctg7180015119219	7121	5	3592	41.436		3592	25.784	56.374
ctg7180015119219	6930	5	3590	41.436		3590	25.784	56.374
ctg7180015119219	6916	5	3589	41.436		3589	25.784	56.374
ctg7180015134549	2419	5	5935	41.445		5935	25.788	57.015
ctg7180015139068	9118	5	6747	43.771		6747	29.738	57.654
ctg7180015132829	3296	5	5671	43.779		5671	29.744	57.656
ctg7180015132829	3243	5	5669	43.78		5669	29.745	57.656
ctg7180015132829	3271	5	5670	43.78		5670	29.745	57.656
ctg7180015128820	1760	5	4932	43.781		4932	29.746	57.656
ctg7180015132829	3456	5	5672	43.818		5672	29.94	57.656
ctg7180015081873	1839	5	210	46.398		210	36.276	57.656
ctg7180015121176	168	5	3889	47.897		3889	40.321	57.656
ctg7180015147986	2236	5	8650	47.904		8650	40.321	57.656
ctg7180015148881	16436	5	8803	47.926		8803	40.321	57.656
ctg7180015141581	14034	5	7129	48.872		7129	40.495	58.511
ctg7180015084087	856	5	340	50.614		340	45.013	58.511
ctg7180015084087	879	5	341	50.639		341	45.023	58.512
SSR		5	10146	51.419		10146	46.152	58.512
ctg7180015147986	2245	5	8651	51.419		8651	46.152	58.512
ctg7180015134737	1863	5	5962	53.183		5962	49.695	58.512
SSR		5	10135	53.871		10135	51.121	58.512
ctg7180015122418	1258	5	4058	54.095		4058	51.257	58.515
SSR		5	10085	54.818		10085	52.521	58.519
ctg7180015152352	3614	5	9826	57.451		9826	53.769	62.819
ctg7180015091997	2441	6	842	0		842	0	0
ctg7180015093900	1924	6	942	0.309		942	0	0.007
ctg7180015117909	4279	6	3418	0.8		3418	10.512	0.007
ctg7180015090364	1008	6	752	2.394		752	17.21	0.007
ctg7180015146769	9467	6	8333	3.139		8333	18.953	0.007
ctg7180015086625	1947	6	514	4.246		514	20.691	0.007
ctg7180015086625	1899	6	512	4.246		512	20.691	0.007
ctg7180015086625	1905	6	513	4.246		513	20.691	0.007
ctg7180015145036	6322	6	7890	5.558		7890	23.391	0.007
ctg7180015145036	6212	6	7889	5.558		7889	23.391	0.007
ctg7180015152457	32514	6	9849	5.711		9849	23.391	0.007
ctg7180015125368	2901	6	4416	6.026		4416	24.296	0.007
ctg7180015150764	2942	6	9305	6.026		9305	24.299	0.007
ctg7180015091997	2417	6	841	6.027		841	24.301	0.007
ctg7180015119021	19514	6	3562	7.122		3562	24.301	2.1
ctg7180015130496	2994	6	5254	7.146		5254	24.301	2.197
ctg7180015127461	2260	6	4734	7.16		4734	24.304	2.487
ctg7180015151463	8991	6	9519	8.217		9519	26.024	2.531
ctg7180015147311	2581	6	8479	8.217		8479	26.025	2.531
ctg7180015142420	8523	6	7334	8.582		7334	27.004	2.534
ctg7180015151774	2311	6	9615	9.12		9615	27.754	2.537
ctg7180015144556	24114	6	7724	9.12		7724	27.755	2.541
ctg7180015144556	4458	6	7722	9.121		7722	27.755	2.544
ctg7180015151463	8987	6	9518	9.557		9518	28.328	2.592
ctg7180015140522	2088	6	6972	10.385		6972	29.559	2.637
ctg7180015099048	9735	6	1411	10.393		1411	29.561	2.688
ctg7180015146827	1173	6	8354	10.759		8354	29.561	5.018
ctg7180015145746	10390	6	8069	10.759		8069	29.561	5.018
ctg7180015099048	9710	6	1410	10.759		1410	29.561	5.018
ctg7180015145746	10563	6	8070	11.079		8070	30.191	5.018
ctg7180015108709	3168	6	2389	11.485		2389	31.022	5.018
ctg7180015135706	8792	6	6133	12.409		6133	31.667	5.542
ctg7180015131536	2367	6	5441	12.562		5441	32.815	5.542
ctg7180015152741	7257	6	9928	12.563		9928	32.817	5.542
ctg7180015135706	8778	6	6132	13.128		6132	33.946	5.542
ctg7180015146827	1186	6	8355	13.128		8355	33.946	5.542
ctg7180015152762	12451	6	9933	13.131		9933	33.947	5.549
ctg7180015105661	404	6	2117	13.133		2117	33.948	5.556
ctg7180015105661	335	6	2113	13.133		2113	33.948	5.556
ctg7180015105661	382	6	2116	13.133		2116	33.948	5.556
ctg7180015105661	359	6	2114	13.134		2114	33.948	5.562
ctg7180015105661	366	6	2115	13.134		2115	33.948	5.562
ctg7180015114416	1574	6	2882	21.793		2882	50.078	5.562
ctg7180015144901	9596	6	7820	21.793		7820	50.078	5.669
ctg7180015144901	9598	6	7821	21.793		7821	50.078	5.669
ctg7180015152220	3624	6	9784	21.793		9784	50.078	5.683
ctg7180015136735	5130	6	6314	21.795		6314	50.078	6.688
ctg7180015150754	21341	6	9300	22.219		9300	50.078	8.03
ctg7180015114416	1748	6	2883	22.219		2883	50.078	8.037
ctg7180015136735	5225	6	6315	22.219		6315	50.078	8.037
ctg7180015150754	21382	6	9301	22.219		9301	50.078	8.037
ctg7180015150754	21308	6	9299	22.219		9299	50.078	8.038
ctg7180015122943	6492	6	4113	23.427		4113	52.435	8.038
ctg7180015106387	3144	6	2194	24.033		2194	52.44	8.895
ctg7180015106387	2949	6	2191	24.033		2191	52.44	8.895
ctg7180015106387	3109	6	2192	24.033		2192	52.44	8.895
ctg7180015126257	971	6	4582	24.033		4582	52.44	8.895
ctg7180015145750	11667	6	8072	24.033		8072	52.44	8.895
ctg7180015106387	2941	6	2190	24.033		2190	52.44	8.895
ctg7180015106387	2901	6	2189	24.033		2189	52.44	8.895
ctg7180015106387	2889	6	2188	24.033		2188	52.44	8.895
ctg7180015111088	916	6	2602	24.033		2602	52.44	8.895
ctg7180015123405	4402	6	4170	24.033		4170	52.44	8.895
ctg7180015117331	27720	6	3344	24.151		3344	52.44	8.895
ctg7180015117331	27741	6	3345	24.151		3345	52.44	8.895
ctg7180015117331	27990	6	3346	24.151		3346	52.44	8.895
ctg7180015079918	7133	6	80	24.381		80	53.025	8.895
ctg7180015137721	12041	6	6516	24.381		6516	53.025	8.895
ctg7180015151082	8491	6	9403	24.381		9403	53.025	8.895
ctg7180015151082	8524	6	9404	24.381		6007	53.025	8.895
ctg7180015135034	478	6	6007	24.381		2193	53.025	8.895
ctg7180015106387	3139	6	2193	24.381		1611	53.025	8.895
ctg7180015101151	11531	6	1611	24.381		81	53.025	8.895
ctg7180015079918	7239	6	81	24.381		9376	53.025	8.895
ctg7180015151014	3597	6	9376	24.381		9378	53.025	8.895
ctg7180015151014	34133	6	9378	24.381		9375	53.025	8.895
ctg7180015151014	3587	6	9375	24.381		6008	53.025	8.895
ctg7180015135034	499	6	6008	24.381		6447	53.025	8.895
ctg7180015137379	8806	6	6447	24.381		6448	53.025	8.895
ctg7180015137379	8812	6	6448	24.381		9404	53.025	8.895
ctg7180015079918	6855	6	79	24.381		79	53.025	8.895
ctg7180015126257	1121	6	4583	24.381		4583	53.025	8.895
ctg7180015132412	6255	6	5612	25.577		5612	55.181	8.895
ctg7180015132412	6268	6	5613	25.577		5613	55.181	8.895
ctg7180015132412	6231	6	5611	25.577		5611	55.181	8.895
ctg7180015137379	29872	6	6449	25.577		6449	55.182	8.895
[truncated: 5,423 more rows]
